# Supplementary material for: 1,5-Bis(2-methyl­phen­yl)-3-nitro­formazan
Source: Acta Crystallogr Sect E Struct Rep Online. 2012 Jan 18;68(Pt 2):o425. doi: 10.1107/S1600536812001171 (PMC3275183; doi:10.1107/S1600536812001171)
Supplement: Supplementary file 1 [file e-68-0o425-sup1.cif]

##############################################################################
#                                                                            #
# This CIF contains the data in a paper accepted for publication in          #
# Acta Crystallographica Section E. It conforms to the requirements of       #
# Notes for Authors for Acta Crystallographica Section E, and has been       #
# peer reviewed under the auspices of the IUCr Commission on Journals.       #
#                                                                            #
# Full details of the Crystallographic Information File format               #
# are given in the paper "The Crystallographic Information File (CIF):       #
# a New Standard Archive File for Crystallography" by S. R. Hall, F. H.      #
# Allen and I. D. Brown [Acta Cryst. (1991), A47, 655-685].                  #
#                                                                            #
# The current version of the core CIF dictionary is obtainable from          #
# ftp://ftp.iucr.org/pub/cif_core.dic.                                       #
#                                                                            #
# Software is freely available for graphical display of the structure(s)     #
# in this CIF. For information consult the CIF software page                 #
# http://www.iucr.org/resources/cif/software.                                #
#                                                                            #
# This file may be used for bona fide research purposes within the           #
# scientific community so long as proper attribution is given to the journal # 
# article from which it was obtained.                                        #
#                                                                            #
##############################################################################
data_global
_audit_creation_method     'WinGX routine CIF_UPDATE'
_audit_conform_dict_name     cif_core.dic
_audit_conform_dict_version     2.4
_journal_data_validation_number     ?
_journal_date_recd_electronic     2011-12-12
_journal_date_accepted     2012-01-10
_journal_name_full     'Acta Crystallographica, Section E'
_journal_year     2012
_journal_volume     68
_journal_issue      2
_journal_page_first     o425
_journal_page_last     o425
_journal_paper_category     QO
_journal_paper_doi     10.1107/S1600536812001171
_journal_coeditor_code     KP2378
_publ_contact_author_name     'von Eschwege, Karel G'
_publ_contact_author_address
;
Department of Chemistry
University of the Free State
P.O. Box 339
Bloemfontein 9300
South Africa
;
_publ_contact_author_email     veschwkg@ufs.ac.za
_publ_contact_author_fax     '+27-51-401 2923'
_publ_contact_author_phone     '+27-51-444 6384'
_publ_section_title
;
1,5-Bis(2-methylphenyl)-3-nitroformazan
;
loop_
    _publ_author_name
    _publ_author_footnote
    _publ_author_address
    'Eschwege, Karel G. von' .
;
Department of Chemistry
University of the Free State
PO Box 339
Bloemfontein 9300
South Africa
;
    'Hosten, Eric C.' .
;
Department of Chemistry
Nelson Mandela Metropolitan University
PO Box 77000
Port Elizabeth  6031
South Africa
;
    'Muller, Alfred' .
;
Research Center for Synthesis and Catalysis
Department of Chemistry
University of Johannesburg (APK Campus)
PO Box 524
Auckland Park
Johannesburg 2006
South Africa
;
data_I
_audit_creation_method     'WinGX routine CIF_UPDATE'
_chemical_name_systematic
;
2-[(2-methylphenyl)amino]-3-[(2-methylphenyl)imino]-1,1-dioxoguanidine
;
_chemical_name_common
;
1,5-Bis(2-methylphenyl)-3-nitroformazan
;
_chemical_formula_moiety     'C15 H15 N5 O2'
_chemical_formula_sum     'C15 H15 N5 O2'
_chemical_formula_iupac     'C15 H15 N5 O2'
_chemical_formula_weight     297.32
_symmetry_cell_setting     orthorhombic
_symmetry_space_group_name_H-M     'P b c a'
_symmetry_space_group_name_Hall     '-P 2ac 2ab'
loop_
    _symmetry_equiv_pos_as_xyz
    'x, y, z'
    '-x+1/2, -y, z+1/2'
    'x+1/2, -y+1/2, -z'
    '-x, y+1/2, -z+1/2'
    '-x, -y, -z'
    'x-1/2, y, -z-1/2'
    '-x-1/2, y-1/2, z'
    'x, -y-1/2, z-1/2'
_cell_length_a     14.6525(3)
_cell_length_b     10.2523(3)
_cell_length_c     19.2425(4)
_cell_angle_alpha     90
_cell_angle_beta     90
_cell_angle_gamma     90
_cell_volume     2890.64(12)
_cell_formula_units_Z     8
_cell_measurement_reflns_used     8384
_cell_measurement_theta_min     2.65
_cell_measurement_theta_max     28.29
_cell_measurement_temperature     200(2)
_exptl_crystal_description     needle
_exptl_crystal_colour     red
_exptl_crystal_size_max     0.43
_exptl_crystal_size_mid     0.19
_exptl_crystal_size_min     0.19
_exptl_crystal_density_diffrn     1.366
_exptl_crystal_density_method     'not measured'
_exptl_crystal_F_000     1248
_exptl_absorpt_coefficient_mu     0.095
_exptl_absorpt_correction_type     multi-scan
_exptl_absorpt_process_details
;
(SADABS; Bruker, 2008)
;
_exptl_absorpt_correction_T_min     0.9601
_exptl_absorpt_correction_T_max     0.9821
_exptl_special_details
;
The intensity data was collected on a Bruker <i>APEX</i>-II CCD diffractometer
using an exposure time of 60 s/frame. A total of 1062 frames were collected
with a frame width of 0.5\% covering up to \q = 28.40\% with 99.6%
completeness accomplished.
Analytical data: <i>M</i>.p. 154 \%C. \l~max~ (dichloromethane) 319, 440 nm.
^1^H (600 MHz, CDCl~3~) 14.32 (1 H, 1 \\times s, 1 \\times NH), 2.58 (6 H, 1
\\times s, 2 \\times CH~3~), 7.92 -- 7.29 (8 H, 2 \\times m, 2 \\times
C~6~H~4~)
;
_diffrn_ambient_temperature     200(2)
_diffrn_radiation_type     MoK\a
_diffrn_radiation_wavelength     0.71073
_diffrn_radiation_monochromator     graphite
_diffrn_measurement_device_type     'Bruker APEXII CCD'
_diffrn_measurement_method     '\w and \f'
_diffrn_detector_area_resol_mean     8.4
_diffrn_reflns_number     24031
_diffrn_reflns_av_R_equivalents     0.028
_diffrn_reflns_theta_min     2.12
_diffrn_reflns_theta_max     28.4
_diffrn_reflns_theta_full     28.4
_diffrn_measured_fraction_theta_max     0.996
_diffrn_measured_fraction_theta_full     0.996
_diffrn_reflns_limit_h_min     -19
_diffrn_reflns_limit_h_max     19
_diffrn_reflns_limit_k_min     -12
_diffrn_reflns_limit_k_max     13
_diffrn_reflns_limit_l_min     -25
_diffrn_reflns_limit_l_max     25
_diffrn_standards_number     0
_diffrn_standards_interval_count     0
_diffrn_standards_interval_time     0
_diffrn_standards_decay_%     0
_refine_special_details
;
Refinement of <i>F</i>^2^ against ALL reflections. The weighted <i>R</i>-factor
<i>wR</i> and goodness of fit <i>S</i> are based on <i>F</i>^2^, conventional
<i>R</i>-factors <i>R</i> are based on <i>F</i>, with <i>F</i> set to zero for
negative <i>F</i>^2^. The threshold expression of <i>F</i>^2^ >
\s(<i>F</i>^2^) is used only for calculating <i>R</i>-factors(gt) <i>etc</i>.
and is not relevant to the choice of reflections for refinement.
<i>R</i>-factors based on <i>F</i>^2^ are statistically about twice as large
as those based on <i>F</i>, and <i>R</i>- factors based on ALL data will be
even larger.
;
_reflns_number_total     3619
_reflns_number_gt     2487
_reflns_threshold_expression     I>2sigma(I)
_refine_ls_structure_factor_coef     Fsqd
_refine_ls_matrix_type     full
_refine_ls_R_factor_all     0.0892
_refine_ls_R_factor_gt     0.0603
_refine_ls_wR_factor_ref     0.1797
_refine_ls_goodness_of_fit_ref     1.05
_refine_ls_restrained_S_all     1.045
_refine_ls_number_reflns     3619
_refine_ls_number_parameters     221
_refine_ls_number_restraints     48
_refine_ls_hydrogen_treatment     constr
_refine_ls_weighting_scheme     calc
_refine_ls_weighting_details
         'calc w=1/[\s^2^(Fo^2^)+(0.0700P)^2^+1.8629P] where P=(Fo^2^+2Fc^2^)/3'
_atom_sites_solution_hydrogens     geom
_atom_sites_solution_primary     direct
_atom_sites_solution_secondary     difmap
_refine_ls_shift/su_max     0
_refine_ls_shift/su_mean     0
_refine_diff_density_max     0.511
_refine_diff_density_min     -0.214
_refine_ls_extinction_method     none
loop_
    _atom_type_symbol
    _atom_type_description
    _atom_type_scat_dispersion_real
    _atom_type_scat_dispersion_imag
    _atom_type_scat_source
    C C 0.0033 0.0016 'International Tables Vol C Tables 4.2.6.8 and 6.1.1.4'
    H H 0 0 'International Tables Vol C Tables 4.2.6.8 and 6.1.1.4'
    N N 0.0061 0.0033 'International Tables Vol C Tables 4.2.6.8 and 6.1.1.4'
    O O 0.0106 0.006 'International Tables Vol C Tables 4.2.6.8 and 6.1.1.4'
_computing_data_collection     'APEX2 (Bruker, 2011)'
_computing_cell_refinement     'SAINT (Bruker, 2008)'
_computing_data_reduction     'SAINT and XPREP (Bruker, 2008)'
_computing_structure_solution     'SIR97 (Altomare <i>et al.</i>, 1999)'
_computing_structure_refinement     'SHELXL97 (Sheldrick, 2008)'
_computing_molecular_graphics     'DIAMOND (Brandenburg & Putz, 2005)'
_computing_publication_material     'WinGX (Farrugia, 1999)'
loop_
    _atom_site_type_symbol
    _atom_site_label
    _atom_site_fract_x
    _atom_site_fract_y
    _atom_site_fract_z
    _atom_site_U_iso_or_equiv
    _atom_site_adp_type
    _atom_site_calc_flag
    _atom_site_refinement_flags
    _atom_site_occupancy
    _atom_site_disorder_assembly
    _atom_site_disorder_group
    N N1 0.26169(12) 0.01378(16) 0.07679(8) 0.0441(4) Uani d . 1 . .
    H HN1 0.2252 0.0663 0.0999 0.053 Uiso calc PR 0.53(3) A 1
    N N2 0.34854(12) 0.01558(17) 0.08281(8) 0.0458(4) Uani d . 1 . .
    N N3 0.35427(11) 0.19544(16) 0.16744(8) 0.0408(4) Uani d . 1 . .
    N N4 0.26631(10) 0.21162(16) 0.17126(8) 0.0385(4) Uani d . 1 . .
    H HN4 0.2283 0.1648 0.1462 0.046 Uiso calc PR 0.47(3) A 2
    N N5 0.48561(13) 0.0936(2) 0.12737(11) 0.0580(5) Uani d DU 1 . .
    O O1A 0.5222(5) -0.0056(8) 0.1083(9) 0.094(3) Uani d PDU 0.75(4) B 1
    O O2A 0.5302(5) 0.1873(10) 0.1454(10) 0.087(3) Uani d PDU 0.75(4) B 1
    O O1B 0.512(2) 0.012(3) 0.087(2) 0.107(8) Uani d PDU 0.25(4) B 2
    O O2B 0.5218(19) 0.155(4) 0.172(2) 0.097(6) Uani d PDU 0.25(4) B 2
    C C1 0.07297(15) -0.0431(3) 0.07535(13) 0.0596(6) Uani d . 1 . .
    H H1A 0.092 -0.0557 0.1237 0.089 Uiso calc R 1 . .
    H H1B 0.0118 -0.0797 0.0687 0.089 Uiso calc R 1 . .
    H H1C 0.072 0.0503 0.0646 0.089 Uiso calc R 1 . .
    C C2 0.13763(15) -0.1095(2) 0.02891(10) 0.0485(5) Uani d . 1 . .
    C C3 0.10754(17) -0.2092(2) -0.01616(11) 0.0549(6) Uani d . 1 . .
    H H3 0.0448 -0.2327 -0.0162 0.066 Uiso calc R 1 . .
    C C4 0.16569(18) -0.2723(2) -0.05938(12) 0.0590(6) Uani d . 1 . .
    H H4 0.1436 -0.3392 -0.0891 0.071 Uiso calc R 1 . .
    C C5 0.25748(19) -0.2394(2) -0.06022(12) 0.0629(6) Uani d . 1 . .
    H H5 0.2978 -0.2822 -0.0915 0.075 Uiso calc R 1 . .
    C C6 0.28997(16) -0.1465(2) -0.01666(11) 0.0543(5) Uani d . 1 . .
    H H6 0.353 -0.1251 -0.0169 0.065 Uiso calc R 1 . .
    C C7 0.22993(15) -0.0819(2) 0.02888(10) 0.0464(5) Uani d . 1 . .
    C C8 0.38492(13) 0.1033(2) 0.12568(9) 0.0425(4) Uani d . 1 B .
    C C9 0.23522(12) 0.30827(18) 0.21773(9) 0.0375(4) Uani d . 1 . .
    C C10 0.29585(14) 0.3870(2) 0.25478(10) 0.0448(5) Uani d . 1 . .
    H H10 0.3598 0.3751 0.2496 0.054 Uiso calc R 1 . .
    C C11 0.26305(16) 0.4823(2) 0.29902(10) 0.0501(5) Uani d . 1 . .
    H H11 0.3043 0.5367 0.3238 0.06 Uiso calc R 1 . .
    C C12 0.16987(16) 0.4981(2) 0.30707(11) 0.0510(5) Uani d . 1 . .
    H H12 0.1469 0.5632 0.3375 0.061 Uiso calc R 1 . .
    C C13 0.11046(15) 0.4192(2) 0.27091(11) 0.0511(5) Uani d . 1 . .
    H H13 0.0467 0.431 0.2771 0.061 Uiso calc R 1 . .
    C C14 0.14087(13) 0.3228(2) 0.22551(10) 0.0429(4) Uani d . 1 . .
    C C15 0.07500(14) 0.2388(3) 0.18674(14) 0.0619(6) Uani d . 1 . .
    H H15A 0.0125 0.2619 0.2001 0.093 Uiso calc R 1 . .
    H H15B 0.0864 0.147 0.198 0.093 Uiso calc R 1 . .
    H H15C 0.0829 0.2523 0.1367 0.093 Uiso calc R 1 . .
loop_
    _atom_site_aniso_label
    _atom_site_aniso_U_11
    _atom_site_aniso_U_22
    _atom_site_aniso_U_33
    _atom_site_aniso_U_12
    _atom_site_aniso_U_13
    _atom_site_aniso_U_23
    N1 0.0552(10) 0.0391(9) 0.0381(8) -0.0027(7) -0.0009(7) 0.0037(7)
    N2 0.0527(9) 0.0440(9) 0.0405(8) 0.0019(8) 0.0020(7) 0.0042(7)
    N3 0.0402(8) 0.0431(9) 0.0392(8) 0.0031(7) 0.0009(6) 0.0042(7)
    N4 0.0381(8) 0.0405(9) 0.0369(7) 0.0013(6) 0.0012(6) 0.0042(6)
    N5 0.0436(10) 0.0637(13) 0.0666(12) 0.0095(9) 0.0059(9) -0.0043(10)
    O1A 0.045(2) 0.070(3) 0.168(7) 0.0139(19) 0.001(3) -0.030(3)
    O2A 0.0410(16) 0.094(4) 0.125(6) -0.0035(18) -0.004(3) -0.048(4)
    O1B 0.085(11) 0.124(13) 0.112(14) 0.049(10) 0.039(9) -0.025(9)
    O2B 0.049(7) 0.141(14) 0.101(12) -0.003(8) -0.011(8) -0.027(11)
    C1 0.0484(12) 0.0678(15) 0.0626(13) -0.0005(11) -0.0058(10) -0.0057(12)
    C2 0.0552(12) 0.0461(12) 0.0440(10) 0.0007(9) 0.0014(9) 0.0074(9)
    C3 0.0651(13) 0.0518(13) 0.0479(11) -0.0098(11) -0.0066(10) 0.0042(10)
    C4 0.0763(15) 0.0480(13) 0.0528(12) -0.0119(11) -0.0020(11) -0.0008(10)
    C5 0.0755(16) 0.0577(14) 0.0555(13) -0.0040(12) 0.0140(12) -0.0069(11)
    C6 0.0601(13) 0.0548(13) 0.0481(11) -0.0088(10) 0.0075(9) -0.0021(10)
    C7 0.0567(12) 0.0431(11) 0.0394(9) -0.0034(9) -0.0013(8) 0.0056(8)
    C8 0.0400(9) 0.0454(11) 0.0420(9) 0.0042(8) 0.0020(8) 0.0043(8)
    C9 0.0431(9) 0.0360(9) 0.0334(8) 0.0018(7) 0.0008(7) 0.0066(7)
    C10 0.0465(10) 0.0472(11) 0.0407(9) -0.0020(9) -0.0003(8) 0.0031(8)
    C11 0.0625(13) 0.0466(12) 0.0413(10) -0.0026(10) -0.0034(9) 0.0009(9)
    C12 0.0644(13) 0.0438(12) 0.0449(11) 0.0059(10) 0.0036(9) -0.0019(9)
    C13 0.0495(11) 0.0474(12) 0.0564(12) 0.0082(9) 0.0065(9) 0.0001(10)
    C14 0.0438(10) 0.0404(10) 0.0445(10) 0.0035(8) 0.0008(8) 0.0029(8)
    C15 0.0408(10) 0.0639(15) 0.0811(16) 0.0020(10) -0.0016(10) -0.0208(13)
_geom_special_details
;
All e.s.d.'s (except the e.s.d. in the dihedral angle between two l.s. planes)
are estimated using the full covariance matrix. The cell e.s.d.'s are taken
into account individually in the estimation of e.s.d.'s in distances, angles
and torsion angles; correlations between e.s.d.'s in cell parameters are only
used when they are defined by crystal symmetry. An approximate (isotropic)
treatment of cell e.s.d.'s is used for estimating e.s.d.'s involving l.s.
planes.
;
loop_
    _geom_bond_atom_site_label_1
    _geom_bond_atom_site_label_2
    _geom_bond_site_symmetry_2
    _geom_bond_distance
    _geom_bond_publ_flag
    N1 N2 . 1.278(2) ?
    N1 C7 . 1.424(3) ?
    N1 HN1 . 0.88 ?
    N2 C8 . 1.332(3) ?
    N3 N4 . 1.302(2) ?
    N3 C8 . 1.319(2) ?
    N4 C9 . 1.410(2) ?
    N4 HN4 . 0.88 ?
    N5 O2B . 1.192(13) ?
    N5 O1A . 1.208(5) ?
    N5 O1B . 1.210(13) ?
    N5 O2A . 1.212(6) ?
    N5 C8 . 1.479(3) ?
    C1 C2 . 1.470(3) ?
    C1 H1A . 0.98 ?
    C1 H1B . 0.98 ?
    C1 H1C . 0.98 ?
    C2 C7 . 1.382(3) ?
    C2 C3 . 1.411(3) ?
    C3 C4 . 1.355(3) ?
    C3 H3 . 0.95 ?
    C4 C5 . 1.387(4) ?
    C4 H4 . 0.95 ?
    C5 C6 . 1.355(3) ?
    C5 H5 . 0.95 ?
    C6 C7 . 1.407(3) ?
    C6 H6 . 0.95 ?
    C9 C10 . 1.396(3) ?
    C9 C14 . 1.399(3) ?
    C10 C11 . 1.382(3) ?
    C10 H10 . 0.95 ?
    C11 C12 . 1.384(3) ?
    C11 H11 . 0.95 ?
    C12 C13 . 1.377(3) ?
    C12 H12 . 0.95 ?
    C13 C14 . 1.392(3) ?
    C13 H13 . 0.95 ?
    C14 C15 . 1.494(3) ?
    C15 H15A . 0.98 ?
    C15 H15B . 0.98 ?
    C15 H15C . 0.98 ?
loop_
    _geom_angle_atom_site_label_1
    _geom_angle_atom_site_label_2
    _geom_angle_atom_site_label_3
    _geom_angle_site_symmetry_1
    _geom_angle_site_symmetry_3
    _geom_angle
    _geom_angle_publ_flag
    N2 N1 C7 . . 113.21(17) ?
    N2 N1 HN1 . . 123.4 ?
    C7 N1 HN1 . . 123.4 ?
    N1 N2 C8 . . 117.68(17) ?
    N4 N3 C8 . . 117.57(16) ?
    N3 N4 C9 . . 116.44(15) ?
    N3 N4 HN4 . . 121.8 ?
    C9 N4 HN4 . . 121.8 ?
    O2B N5 O1A . . 117.8(14) ?
    O2B N5 O1B . . 134(2) ?
    O1A N5 O2A . . 121.0(5) ?
    O1B N5 O2A . . 124.2(14) ?
    O2B N5 C8 . . 115.1(14) ?
    O1A N5 C8 . . 119.5(4) ?
    O1B N5 C8 . . 110.4(16) ?
    O2A N5 C8 . . 119.4(4) ?
    C2 C1 H1A . . 109.5 ?
    C2 C1 H1B . . 109.5 ?
    H1A C1 H1B . . 109.5 ?
    C2 C1 H1C . . 109.5 ?
    H1A C1 H1C . . 109.5 ?
    H1B C1 H1C . . 109.5 ?
    C7 C2 C3 . . 117.0(2) ?
    C7 C2 C1 . . 122.4(2) ?
    C3 C2 C1 . . 120.5(2) ?
    C4 C3 C2 . . 121.8(2) ?
    C4 C3 H3 . . 119.1 ?
    C2 C3 H3 . . 119.1 ?
    C3 C4 C5 . . 120.0(2) ?
    C3 C4 H4 . . 120 ?
    C5 C4 H4 . . 120 ?
    C6 C5 C4 . . 120.3(2) ?
    C6 C5 H5 . . 119.8 ?
    C4 C5 H5 . . 119.8 ?
    C5 C6 C7 . . 119.8(2) ?
    C5 C6 H6 . . 120.1 ?
    C7 C6 H6 . . 120.1 ?
    C2 C7 C6 . . 121.0(2) ?
    C2 C7 N1 . . 117.44(19) ?
    C6 C7 N1 . . 121.53(19) ?
    N3 C8 N2 . . 136.45(18) ?
    N3 C8 N5 . . 111.97(17) ?
    N2 C8 N5 . . 111.57(17) ?
    C10 C9 C14 . . 120.83(18) ?
    C10 C9 N4 . . 121.64(17) ?
    C14 C9 N4 . . 117.53(16) ?
    C11 C10 C9 . . 120.14(19) ?
    C11 C10 H10 . . 119.9 ?
    C9 C10 H10 . . 119.9 ?
    C10 C11 C12 . . 119.6(2) ?
    C10 C11 H11 . . 120.2 ?
    C12 C11 H11 . . 120.2 ?
    C13 C12 C11 . . 119.9(2) ?
    C13 C12 H12 . . 120 ?
    C11 C12 H12 . . 120 ?
    C12 C13 C14 . . 122.1(2) ?
    C12 C13 H13 . . 118.9 ?
    C14 C13 H13 . . 118.9 ?
    C13 C14 C9 . . 117.34(18) ?
    C13 C14 C15 . . 121.07(19) ?
    C9 C14 C15 . . 121.59(18) ?
    C14 C15 H15A . . 109.5 ?
    C14 C15 H15B . . 109.5 ?
    H15A C15 H15B . . 109.5 ?
    C14 C15 H15C . . 109.5 ?
    H15A C15 H15C . . 109.5 ?
    H15B C15 H15C . . 109.5 ?
loop_
    _geom_torsion_atom_site_label_1
    _geom_torsion_atom_site_label_2
    _geom_torsion_atom_site_label_3
    _geom_torsion_atom_site_label_4
    _geom_torsion_site_symmetry_1
    _geom_torsion_site_symmetry_2
    _geom_torsion_site_symmetry_3
    _geom_torsion_site_symmetry_4
    _geom_torsion
    _geom_torsion_publ_flag
    C7 N1 N2 C8 . . . . 178.96(16) ?
    C8 N3 N4 C9 . . . . 178.28(15) ?
    C7 C2 C3 C4 . . . . -2.2(3) ?
    C1 C2 C3 C4 . . . . -179.8(2) ?
    C2 C3 C4 C5 . . . . -0.1(4) ?
    C3 C4 C5 C6 . . . . 1.7(4) ?
    C4 C5 C6 C7 . . . . -0.9(4) ?
    C3 C2 C7 C6 . . . . 3.0(3) ?
    C1 C2 C7 C6 . . . . -179.5(2) ?
    C3 C2 C7 N1 . . . . -176.77(17) ?
    C1 C2 C7 N1 . . . . 0.8(3) ?
    C5 C6 C7 C2 . . . . -1.5(3) ?
    C5 C6 C7 N1 . . . . 178.3(2) ?
    N2 N1 C7 C2 . . . . 167.38(17) ?
    N2 N1 C7 C6 . . . . -12.4(3) ?
    N4 N3 C8 N2 . . . . 0.3(3) ?
    N4 N3 C8 N5 . . . . -178.83(16) ?
    N1 N2 C8 N3 . . . . 0.8(3) ?
    N1 N2 C8 N5 . . . . 179.90(16) ?
    O2B N5 C8 N3 . . . . 11(3) ?
    O1A N5 C8 N3 . . . . 159.5(10) ?
    O1B N5 C8 N3 . . . . -177(2) ?
    O2A N5 C8 N3 . . . . -23.3(11) ?
    O2B N5 C8 N2 . . . . -169(3) ?
    O1A N5 C8 N2 . . . . -19.9(10) ?
    O1B N5 C8 N2 . . . . 3(2) ?
    O2A N5 C8 N2 . . . . 157.4(11) ?
    N3 N4 C9 C10 . . . . 3.3(2) ?
    N3 N4 C9 C14 . . . . -176.70(16) ?
    C14 C9 C10 C11 . . . . -1.0(3) ?
    N4 C9 C10 C11 . . . . 178.91(17) ?
    C9 C10 C11 C12 . . . . 0.8(3) ?
    C10 C11 C12 C13 . . . . -0.2(3) ?
    C11 C12 C13 C14 . . . . -0.3(3) ?
    C12 C13 C14 C9 . . . . 0.1(3) ?
    C12 C13 C14 C15 . . . . -179.8(2) ?
    C10 C9 C14 C13 . . . . 0.6(3) ?
    N4 C9 C14 C13 . . . . -179.37(16) ?
    C10 C9 C14 C15 . . . . -179.5(2) ?
    N4 C9 C14 C15 . . . . 0.5(3) ?
loop_
    _geom_hbond_atom_site_label_D
    _geom_hbond_atom_site_label_H
    _geom_hbond_atom_site_label_A
    _geom_hbond_site_symmetry_A
    _geom_hbond_distance_DH
    _geom_hbond_distance_HA
    _geom_hbond_distance_DA
    _geom_hbond_angle_DHA
    C4 H4 O1A 3_445 0.95 2.42 3.239(9) 145
