# Supplementary material for: 1,5-Bis(2-methyl­phen­yl)-3-nitro­formazan
Source: Acta Crystallogr Sect E Struct Rep Online. 2012 Jan 18;68(Pt 2):o425. doi: 10.1107/S1600536812001171 (PMC3275183; doi:10.1107/S1600536812001171)
Supplement: Supplementary file 2 [file e-68-0o425-Isup2.hkl]

#
# h,k,l, Fc-squared, Fo-squared, sigma(Fo-squared) and status flag
#
data_I
_shelx_title ' ba472_s in Pbca'
_shelx_refln_list_code          4
_shelx_F_calc_maximum      161.20
_exptl_crystal_F_000      1248.00
_reflns_d_resolution_high  0.7470
 
loop_
 _symmetry_equiv_pos_as_xyz
 'x, y, z'
 '-x+1/2, -y, z+1/2'
 'x+1/2, -y+1/2, -z'
 '-x, y+1/2, -z+1/2'
 '-x, -y, -z'
 'x-1/2, y, -z-1/2'
 '-x-1/2, y-1/2, z'
 'x, -y-1/2, z-1/2'
 
_cell_length_a    14.6525
_cell_length_b    10.2523
_cell_length_c    19.2425
_cell_angle_alpha  90.000
_cell_angle_beta   90.000
_cell_angle_gamma  90.000
 
_shelx_F_squared_multiplier     1.000
 
loop_
 _refln_index_h
 _refln_index_k
 _refln_index_l
 _refln_F_squared_calc
 _refln_F_squared_meas
 _refln_F_squared_sigma
 _refln_observed_status
   4   0   0     4949.99     5682.81     48.86 o
   6   0   0      388.68      313.05      4.23 o
   8   0   0    16179.28    18471.98    158.62 o
  10   0   0     2149.91     2365.27     34.44 o
  12   0   0      215.39      186.43      5.40 o
  14   0   0       79.48       62.29      3.88 o
  16   0   0       81.81       70.40      6.13 o
  18   0   0       63.36       85.78      9.82 o
   2   1   0     6138.71     5959.64     37.04 o
   4   1   0     6681.18     6819.72     37.53 o
   6   1   0     4429.22     4277.19     33.48 o
   8   1   0       87.09      101.28      2.62 o
  10   1   0       48.25       74.35      2.88 o
  12   1   0       34.33       31.07      2.08 o
  14   1   0        2.21       -2.17      2.17 o
  16   1   0       29.57       26.80      2.93 o
  18   1   0        0.12        1.32      3.16 o
   0   2   0      264.41      215.66      6.54 o
   2   2   0      969.24      746.16     10.92 o
   4   2   0     1097.06     1061.09      6.99 o
   6   2   0     1266.04     1260.70      9.46 o
   8   2   0       20.63       15.44      1.87 o
  10   2   0      152.89      145.27      4.17 o
  12   2   0       39.89       36.75      2.41 o
  14   2   0       19.22        6.49      2.17 o
  16   2   0        5.02        2.98      2.57 o
  18   2   0       23.49       26.68      3.94 o
   2   3   0     2321.57     2178.96     20.19 o
   4   3   0      684.53      553.96      5.02 o
   6   3   0     1987.03     2209.04     18.94 o
   8   3   0      120.34      145.26      3.60 o
  10   3   0      308.21      264.20      7.57 o
  12   3   0      109.58       73.26      3.67 o
  14   3   0       37.55       38.11      2.69 o
  16   3   0      259.12      245.26      5.10 o
  18   3   0      129.62      220.99      7.33 o
   0   4   0    13793.54    13358.58    172.45 o
   2   4   0     1971.20     1806.60     17.18 o
   4   4   0     2570.73     2543.47     20.18 o
   6   4   0      794.33      835.47      9.00 o
   8   4   0        1.04       -1.40      1.40 o
  10   4   0     2443.77     2761.46     22.09 o
  12   4   0     2161.45     2390.66     21.92 o
  14   4   0       74.11       74.18      4.15 o
  16   4   0        4.20        7.15      3.34 o
  18   4   0        8.73        2.96      4.46 o
   2   5   0     1031.59     1067.71     12.67 o
   4   5   0      711.66      769.52     10.08 o
   6   5   0      594.83      610.15      7.40 o
   8   5   0       46.00       41.90      2.95 o
  10   5   0      303.59      240.83      6.67 o
  12   5   0      183.65      225.38     10.67 o
  14   5   0      179.52      180.31      6.69 o
  16   5   0        0.50       -1.22      3.75 o
  18   5   0        5.08       -2.05      3.67 o
   0   6   0      317.83      363.33      8.82 o
   2   6   0      714.39      754.65      8.65 o
   4   6   0      329.88      402.44      7.06 o
   6   6   0     1189.29     1245.01     12.64 o
   8   6   0        1.48        4.89      2.57 o
  10   6   0      793.29      755.08     14.82 o
  12   6   0       23.60       13.82      3.17 o
  14   6   0        1.71        1.66      3.45 o
  16   6   0       70.37       87.09      9.78 o
   2   7   0      139.49      151.38      5.50 o
   4   7   0      352.52      302.69      6.52 o
   6   7   0       13.64       19.96      2.42 o
   8   7   0      183.22      208.82      6.40 o
  10   7   0      676.22      735.02     13.57 o
  12   7   0      120.92      113.16      5.92 o
  14   7   0       64.00       73.81      5.06 o
  16   7   0        1.83       -4.04      4.04 o
   0   8   0      476.14      478.68     10.64 o
   2   8   0      196.81      164.46     11.52 o
   4   8   0      123.69      137.89      5.82 o
   6   8   0       92.32       77.72      4.77 o
   8   8   0       62.87       49.48      7.51 o
  10   8   0       15.80       12.02      4.52 o
  12   8   0       47.01       30.55      3.15 o
  14   8   0        0.28       -3.58      3.58 o
   2   9   0        1.95       -0.43      5.63 o
   4   9   0        0.55       -1.42      7.97 o
   6   9   0       22.55       15.87      3.19 o
   8   9   0       19.51       26.51      4.09 o
  10   9   0        1.12       -4.23      4.23 o
  12   9   0        1.30        2.13      5.03 o
  14   9   0        0.00       -4.55      7.97 o
   0  10   0     2715.15     2609.78     55.19 o
   2  10   0      241.64      238.83     18.64 o
   4  10   0        0.00       -4.27      8.82 o
   6  10   0       42.17       50.68     10.24 o
   8  10   0      662.89      675.54     11.16 o
  10  10   0       39.15       27.83      4.76 o
  12  10   0        0.22       -6.26      7.11 o
   2  11   0      895.21      933.31     18.81 o
   4  11   0       76.65       72.68     20.34 o
   6  11   0       38.06       51.50     11.38 o
   8  11   0       28.03       24.97      6.97 o
  10  11   0       86.71       68.23     13.80 o
   0  12   0       75.62       92.18     12.80 o
   2  12   0        0.00       10.33      7.84 o
   4  12   0        3.74       14.17      7.94 o
   6  12   0       17.00       23.61     11.66 o
   8  12   0        9.21       12.18      5.57 o
   2  13   0        1.64        6.91      8.35 o
   4  13   0        9.68       22.48     10.53 o
   6  13   0        6.47       15.43      8.75 o
   1   1   1     3793.54     3615.07     21.85 o
   2   1   1     6672.27     6756.35     30.46 o
   3   1   1      421.85      446.60      2.35 o
   4   1   1     1468.11     1528.14      6.73 o
   5   1   1     7631.27     7402.04     29.36 o
   6   1   1     7221.04     8209.04     35.54 o
   7   1   1     2378.17     2733.82     13.57 o
   8   1   1      350.92      471.22      3.09 o
   9   1   1      533.82      551.16      3.67 o
  10   1   1        2.00        2.20      1.06 o
  11   1   1       70.70       85.88      2.37 o
  12   1   1       23.66       18.62      1.47 o
  13   1   1        0.02       -1.70      1.70 o
  14   1   1       14.40        0.43      1.59 o
  15   1   1       77.97       61.35      2.27 o
  16   1   1      126.57      122.06      3.38 o
  17   1   1       11.55       18.90      2.23 o
  18   1   1        2.32        0.26      2.23 o
  19   1   1        0.45        2.40      2.88 o
   0   2   1      101.21      125.47      5.41 o
   1   2   1     3550.49     3576.60     23.36 o
   2   2   1     7362.61     7136.13     43.14 o
   3   2   1      188.07      181.60      1.68 o
   4   2   1     1128.02     1046.54      5.05 o
   5   2   1      760.76      796.99      3.89 o
   6   2   1      727.92      719.06      4.53 o
   7   2   1        4.07        0.40      0.88 o
   8   2   1      209.78      180.47      2.62 o
   9   2   1       10.93       10.88      1.25 o
  10   2   1       24.33       17.81      1.45 o
  11   2   1        6.19       19.12      1.54 o
  12   2   1       37.46       31.91      1.79 o
  13   2   1      153.25      108.82      3.05 o
  14   2   1       34.11       24.21      1.71 o
  15   2   1       25.03       20.40      1.75 o
  16   2   1        9.39        8.65      1.85 o
  17   2   1        0.39       -1.85      1.85 o
  18   2   1        0.04        6.84      2.42 o
  19   2   1       12.25       17.83      3.02 o
   1   3   1       25.63        4.87      1.51 o
   2   3   1      114.79      140.23      2.34 o
   3   3   1      290.95      372.95      2.90 o
   4   3   1       27.19       13.40      0.83 o
   5   3   1      193.82      141.53      2.13 o
   6   3   1      346.92      389.60      3.80 o
   7   3   1      602.88      614.92      3.77 o
   8   3   1      343.78      335.51      2.90 o
   9   3   1      104.56      123.03      2.51 o
  10   3   1      826.79      836.41      6.37 o
  11   3   1        1.63        4.49      1.55 o
  12   3   1      539.19      504.92      5.43 o
  13   3   1        3.44        3.21      1.79 o
  14   3   1       79.91       76.60      2.96 o
  15   3   1       17.53       14.85      1.72 o
  16   3   1        0.11       -0.16      1.74 o
  17   3   1        0.56       -0.69      1.82 o
  18   3   1       44.31       47.84      3.12 o
  19   3   1        0.13        2.79      4.32 o
   0   4   1     2863.76     2855.73     32.69 o
   1   4   1       39.36       20.10      1.76 o
   2   4   1      223.89      214.73      2.81 o
   3   4   1      232.22      217.20      3.07 o
   4   4   1       31.60       31.56      4.22 o
   5   4   1      161.05      204.99      2.47 o
   6   4   1      497.80      509.60      4.58 o
   7   4   1        2.73       -0.16      1.50 o
   8   4   1       23.67       25.80      1.14 o
   9   4   1      116.71      121.49      3.10 o
  10   4   1        2.18        1.75      1.84 o
  11   4   1      735.90      868.77      6.76 o
  12   4   1        8.29       16.31      4.48 o
  13   4   1      117.19      103.77      4.09 o
  14   4   1        2.41        0.11      1.73 o
  15   4   1       18.09       12.65      2.07 o
  16   4   1       20.65       19.29      2.22 o
  17   4   1        0.94       -2.07      2.13 o
  18   4   1        0.02       -2.96      2.96 o
   1   5   1      793.67      723.26      6.64 o
   2   5   1     1047.32     1055.40      8.19 o
   3   5   1     1170.61     1140.57      9.50 o
   4   5   1     7798.69     8420.22     62.04 o
   5   5   1     1922.33     1938.02     11.26 o
   6   5   1       19.84        9.69      1.49 o
   7   5   1      202.30      206.00      3.40 o
   8   5   1       15.83       15.84      1.79 o
   9   5   1       10.54       13.31      1.63 o
  10   5   1        9.44        4.84      1.74 o
  11   5   1     1132.34     1179.23     10.09 o
  12   5   1     1617.00     1687.01     13.57 o
  13   5   1      475.85      506.61      6.36 o
  14   5   1       18.77       12.20      2.43 o
  15   5   1       71.70       72.50      4.07 o
  16   5   1        0.12       -2.48      2.48 o
  17   5   1       14.73        4.61      2.52 o
  18   5   1       11.51        0.02      2.66 o
   0   6   1      370.01      338.58      5.56 o
   1   6   1     1238.75     1131.98      9.69 o
   2   6   1      392.97      347.54      5.49 o
   3   6   1     1401.71     1470.36     12.03 o
   4   6   1        1.04        1.26      1.84 o
   5   6   1      547.88      522.97      4.24 o
   6   6   1       39.73       46.89      3.12 o
   7   6   1       67.82       67.93      2.91 o
   8   6   1       45.19       46.38      2.18 o
   9   6   1      238.54      247.58      4.72 o
  10   6   1       49.08       41.95     15.32 o
  11   6   1      212.41      193.88      4.39 o
  12   6   1       25.59       29.99      2.36 o
  13   6   1       55.99       76.24      3.70 o
  14   6   1       24.56       19.40      2.66 o
  15   6   1       41.85       53.05      2.96 o
  16   6   1       27.03       21.81      2.87 o
  17   6   1        0.01       -3.04      3.04 o
   1   7   1      354.26      321.65      4.17 o
   2   7   1      103.10      117.51      3.74 o
   3   7   1       14.71       19.03      2.09 o
   4   7   1       20.08       24.97      2.16 o
   5   7   1        2.71       -1.11      2.01 o
   6   7   1        9.55        8.72      1.64 o
   7   7   1      221.58      244.13      4.13 o
   8   7   1      141.78      155.89      3.96 o
   9   7   1      300.55      299.33      5.72 o
  10   7   1      870.45      956.82     11.12 o
  11   7   1       28.16       25.20      2.02 o
  12   7   1        0.05       -2.53      2.53 o
  13   7   1        5.46       -2.27      2.27 o
  14   7   1       10.10        8.05      2.52 o
  15   7   1        0.62       -1.22      2.62 o
  16   7   1        4.80       -3.01      3.01 o
   0   8   1      286.23      298.23      7.31 o
   1   8   1       52.23       43.48      2.46 o
   2   8   1       20.48       23.18      2.98 o
   3   8   1      120.42      109.89      5.20 o
   4   8   1       59.02       53.29      3.37 o
   5   8   1        0.55       -1.97      2.53 o
   6   8   1       33.49       27.38      2.03 o
   7   8   1      269.01      279.65      4.79 o
   8   8   1      155.10      159.41      5.17 o
   9   8   1      183.57      207.37      5.08 o
  10   8   1       49.41       44.72      3.32 o
  11   8   1       47.10       44.17      3.59 o
  12   8   1       32.42       25.21      2.73 o
  13   8   1        0.76       -2.29      2.29 o
  14   8   1       18.03       15.80      2.82 o
  15   8   1        3.71        9.55      2.97 o
   1   9   1       75.81       94.02      5.80 o
   2   9   1        0.00       -0.56      3.91 o
   3   9   1        8.35        4.92      5.73 o
   4   9   1        1.15       -3.41      5.63 o
   5   9   1       97.23      105.96      7.81 o
   6   9   1        1.71       -0.89      2.09 o
   7   9   1        4.94        5.74      2.49 o
   8   9   1        2.55        7.73      2.74 o
   9   9   1        9.18        6.65      2.95 o
  10   9   1        0.31       -3.09      3.09 o
  11   9   1        0.35       -2.74      3.34 o
  12   9   1        2.55       -1.74      4.16 o
  13   9   1       50.48       43.06      4.70 o
  14   9   1       22.64       19.91      5.93 o
   0  10   1      150.83      203.99     13.94 o
   1  10   1      223.99      264.79      7.43 o
   2  10   1       31.30       39.79      4.94 o
   3  10   1      167.64      176.80      9.94 o
   4  10   1       59.90       61.34      7.34 o
   5  10   1       11.07        2.28      6.64 o
   6  10   1      118.18      117.30      5.42 o
   7  10   1        0.00        0.28      2.65 o
   8  10   1      111.81      110.56      4.81 o
   9  10   1       17.20       12.63      3.13 o
  10  10   1       25.37       12.57      3.62 o
  11  10   1       51.38       43.50      4.62 o
  12  10   1        0.86       -5.23      5.23 o
  13  10   1        9.08       -2.32      5.53 o
   1  11   1       71.80      114.05      6.81 o
   2  11   1      436.32      496.99      9.66 o
   3  11   1       67.11       87.04      7.97 o
   4  11   1       26.78       21.85      5.79 o
   5  11   1       38.03       39.96      7.85 o
   6  11   1       61.11       58.77      8.25 o
   7  11   1       26.57       27.40      3.51 o
   8  11   1        9.67       12.75      3.40 o
   9  11   1        0.83       -2.29      3.49 o
  10  11   1        0.63       -4.26      4.26 o
  11  11   1        0.01       -5.23      5.23 o
   0  12   1       24.81       27.23      8.15 o
   1  12   1       72.76      100.34      6.81 o
   2  12   1       84.16       97.20      7.00 o
   3  12   1       31.37       49.47      5.96 o
   4  12   1       96.27      126.44      7.46 o
   5  12   1       16.08       30.57      5.86 o
   6  12   1       68.78       94.25      9.76 o
   7  12   1       24.13       22.48      8.45 o
   8  12   1        0.02       -2.80      3.93 o
   9  12   1        8.92        5.98      4.30 o
   1  13   1        6.37       12.71      5.86 o
   2  13   1        0.04        4.32      5.79 o
   3  13   1        1.62       10.53      5.94 o
   4  13   1        1.67       13.40      6.04 o
   5  13   1        1.26       11.76      6.04 o
   6  13   1        2.97        9.29      6.08 o
   0   0   2      379.89      276.49      5.07 o
   2   0   2        3.93       40.31      1.22 o
   3   0   2     2284.11     2190.12     11.50 o
   4   0   2       17.54       50.63      1.71 o
   5   0   2       99.60       61.35      1.86 o
   6   0   2        5.24       16.87      1.15 o
   7   0   2     8744.03     9426.77     73.02 o
   8   0   2        1.66        1.93      2.85 o
   9   0   2       62.37      100.78      2.93 o
  10   0   2        1.18       -1.33      1.33 o
  11   0   2     1580.61     1736.19     13.98 o
  12   0   2        4.46       -1.87      1.93 o
  13   0   2      469.15      481.22      5.61 o
  14   0   2        0.86       -2.04      2.04 o
  15   0   2      114.44       94.84      4.28 o
  16   0   2        1.82       -0.75      2.88 o
  17   0   2       64.97       96.71      5.38 o
  18   0   2       12.25       15.45      3.36 o
  19   0   2        6.81        2.26      5.26 o
   1   1   2     6247.28     6198.27     34.51 o
   2   1   2    14770.14    14876.88    260.89 o
   3   1   2      336.31      311.44      2.41 o
   4   1   2     5314.09     5724.64     23.36 o
   5   1   2     2303.16     2434.06      9.98 o
   6   1   2     2499.67     2292.57     10.41 o
   7   1   2      825.48      969.51      5.15 o
   8   1   2      223.62      290.07      2.31 o
   9   1   2      973.39     1018.85      5.55 o
  10   1   2        0.07        4.10      1.15 o
  11   1   2      629.57      684.91      5.05 o
  12   1   2        0.08       -1.44      1.44 o
  13   1   2        3.77       -1.54      1.54 o
  14   1   2       54.90       35.85      1.70 o
  15   1   2       73.18       61.84      2.28 o
  16   1   2       13.00        8.87      1.81 o
  17   1   2        1.73        0.05      2.10 o
  18   1   2       38.59       40.37      2.64 o
  19   1   2        6.39       11.83      3.02 o
   0   2   2     2031.06     1744.84     23.11 o
   1   2   2      282.01      182.58      2.26 o
   2   2   2      831.03      701.91      4.42 o
   3   2   2       20.82       31.46      1.17 o
   4   2   2     1164.23     1092.87      5.24 o
   5   2   2        1.75       -0.29      0.58 o
   6   2   2      344.75      390.06      2.89 o
   7   2   2        1.12       -1.01      1.01 o
   8   2   2      299.96      354.02      3.39 o
   9   2   2       12.78        6.13      1.24 o
  10   2   2      853.93      861.60      6.20 o
  11   2   2        1.58       -1.27      1.45 o
  12   2   2       49.94       67.27      2.67 o
  13   2   2        5.22       -1.64      1.64 o
  14   2   2      539.38      529.72      4.94 o
  15   2   2       17.64       18.82      1.72 o
  16   2   2        2.50       -1.71      1.71 o
  17   2   2        4.61       -0.61      1.89 o
  18   2   2       80.91      120.94      4.50 o
  19   2   2        0.44        6.68      2.83 o
   1   3   2    12049.07    11613.75    101.07 o
   2   3   2        0.39       -0.73      1.08 o
   3   3   2        1.51        4.01      0.86 o
   4   3   2       35.79       21.38      1.36 o
   5   3   2      760.27      761.78      4.97 o
   6   3   2      649.29      771.91      4.47 o
   7   3   2      101.32      105.06      2.93 o
   8   3   2        0.02       -0.94      0.94 o
   9   3   2       48.03       33.83      1.32 o
  10   3   2      376.77      357.50      5.97 o
  11   3   2      247.34      290.42      4.19 o
  12   3   2      146.65      115.32      4.96 o
  13   3   2        0.30       -1.70      1.70 o
  14   3   2       23.56       19.93      1.73 o
  15   3   2       33.70       37.49      2.03 o
  16   3   2       48.03       45.36      2.11 o
  17   3   2       15.25       12.34      1.90 o
  18   3   2       12.51       21.09      2.64 o
  19   3   2        0.46        6.54      4.84 o
   0   4   2      355.41      361.97      5.73 o
   1   4   2       13.48        7.56      1.45 o
   2   4   2      375.88      409.93      3.83 o
   3   4   2       70.41       73.77      3.98 o
   4   4   2       45.22       60.95      2.81 o
   5   4   2      101.93      116.58      2.17 o
   6   4   2       52.67       44.08      1.84 o
   7   4   2      430.90      444.99      4.60 o
   8   4   2       29.05       26.08      1.16 o
   9   4   2      347.01      359.15      3.73 o
  10   4   2       62.58       38.31      1.87 o
  11   4   2      776.54      805.60      9.21 o
  12   4   2        2.89        5.33      2.18 o
  13   4   2      257.86      277.10      7.74 o
  14   4   2       60.22       53.01      2.32 o
  15   4   2       24.84       25.08      2.02 o
  16   4   2        0.95       -2.19      2.19 o
  17   4   2        1.07       -2.53      2.53 o
  18   4   2        0.02       -2.57      2.57 o
   1   5   2       16.92       18.94      1.73 o
   2   5   2     1646.89     1607.19     12.78 o
   3   5   2      133.76      175.59      4.79 o
   4   5   2       21.39       19.11      2.28 o
   5   5   2        0.96        4.96      1.26 o
   6   5   2      147.36      146.30      2.95 o
   7   5   2       59.20       62.61      2.55 o
   8   5   2      324.55      292.00      4.16 o
   9   5   2       28.08       18.86      1.58 o
  10   5   2      138.62      178.53      4.17 o
  11   5   2       84.39       69.01      7.72 o
  12   5   2        6.93        8.82      4.01 o
  13   5   2       28.88       29.71      2.49 o
  14   5   2       11.33        7.69      2.44 o
  15   5   2        3.28       -0.54      2.36 o
  16   5   2        6.27        1.38      2.51 o
  17   5   2        5.48        4.10      2.51 o
  18   5   2        3.07       -3.53      3.53 o
   0   6   2      757.63      755.32      9.24 o
   1   6   2      116.89      112.19      4.37 o
   2   6   2     1109.74     1147.94      9.86 o
   3   6   2     1073.44     1152.74      9.10 o
   4   6   2       51.56       33.55      2.03 o
   5   6   2      902.38      926.67      6.43 o
   6   6   2       84.35       84.21      2.80 o
   7   6   2      458.78      478.61      4.82 o
   8   6   2      305.74      286.05      4.70 o
   9   6   2        1.89        1.60      2.19 o
  10   6   2      847.43      972.05      8.84 o
  11   6   2      635.96      686.81      7.91 o
  12   6   2       52.11       60.82      6.43 o
  13   6   2       97.19      121.95      4.47 o
  14   6   2        0.26       -2.39      2.39 o
  15   6   2       11.72        7.70      2.65 o
  16   6   2        0.07       -2.71      2.71 o
  17   6   2       25.12       12.81      3.25 o
   1   7   2       49.62       46.33      2.16 o
   2   7   2        2.27        3.45      1.82 o
   3   7   2       58.36       55.09      3.18 o
   4   7   2       81.84      105.84      3.61 o
   5   7   2        5.46        0.05      1.71 o
   6   7   2      129.43      135.42      3.36 o
   7   7   2       65.95       54.24      2.63 o
   8   7   2       26.09       34.09      2.27 o
   9   7   2      732.24      794.49      8.69 o
  10   7   2       17.48       15.19      6.49 o
  11   7   2        3.92        4.28      1.91 o
  12   7   2        4.79       -0.83      2.56 o
  13   7   2       56.64       44.36      2.63 o
  14   7   2        0.04       -2.46      2.46 o
  15   7   2        0.07       -2.31      2.80 o
  16   7   2        1.68       -1.21      3.06 o
   0   8   2      718.87      683.30     10.62 o
   1   8   2      243.77      269.77      5.01 o
   2   8   2      151.97      127.28      5.04 o
   3   8   2      200.43      210.90      5.61 o
   4   8   2       21.51       14.13      3.01 o
   5   8   2        4.47        1.50      2.60 o
   6   8   2       22.46       23.32      1.95 o
   7   8   2       22.71       23.17      2.88 o
   8   8   2      771.55      742.97      7.92 o
   9   8   2       70.33       75.56      3.80 o
  10   8   2      355.59      391.00      6.65 o
  11   8   2       33.59       28.85      3.48 o
  12   8   2        6.48        6.72      2.57 o
  13   8   2        3.11       -1.63      2.44 o
  14   8   2        5.86        7.24      2.77 o
  15   8   2       13.63       11.90      2.98 o
   1   9   2      227.50      240.90      5.87 o
   2   9   2       73.32       57.61      4.74 o
   3   9   2       33.39       20.40      4.98 o
   4   9   2       41.31       42.03      3.63 o
   5   9   2        4.98        0.00      3.31 o
   6   9   2       37.03       36.44      3.70 o
   7   9   2       53.15       39.04      2.70 o
   8   9   2      337.76      409.24      6.05 o
   9   9   2       31.62       23.55      3.01 o
  10   9   2      283.98      283.59      6.16 o
  11   9   2        0.19       -3.94      3.94 o
  12   9   2        3.49        1.15      4.10 o
  13   9   2        0.00       -2.95      4.38 o
  14   9   2        1.00       -5.45      5.45 o
   0  10   2      245.15      316.27     11.04 o
   1  10   2      369.99      365.24      8.24 o
   2  10   2      322.76      360.69      8.24 o
   3  10   2      109.67      122.06      9.81 o
   4  10   2      115.20      156.59     10.95 o
   5  10   2       23.75       21.50      6.94 o
   6  10   2        3.69        1.81      2.49 o
   7  10   2      171.27      177.52      5.28 o
   8  10   2        4.83        3.81      2.91 o
   9  10   2      242.64      240.36      6.23 o
  10  10   2        0.72       -3.74      3.74 o
  11  10   2        1.40       -0.81      3.91 o
  12  10   2        0.04       -4.29      4.37 o
  13  10   2        5.53       -4.13      5.63 o
   1  11   2       98.87      117.89      7.01 o
   2  11   2        0.12       13.22      5.15 o
   3  11   2       98.22      108.29      6.54 o
   4  11   2        1.47       -2.82      5.01 o
   5  11   2       16.26       17.75      7.44 o
   6  11   2       24.31       40.32      7.94 o
   7  11   2       46.65       42.77      3.61 o
   8  11   2        5.48        9.78      3.32 o
   9  11   2        1.64        0.94      3.53 o
  10  11   2        1.61       -3.93      3.93 o
  11  11   2       22.86       15.43      4.94 o
   0  12   2        1.90       16.73      8.04 o
   1  12   2       22.71       32.94      5.77 o
   2  12   2      123.74      152.46      7.64 o
   3  12   2        1.89       10.78      5.61 o
   4  12   2      286.87      320.03      8.76 o
   5  12   2        1.01        8.21      5.65 o
   6  12   2       13.33       16.86      8.15 o
   7  12   2        1.15        8.23      8.35 o
   8  12   2        2.34        1.13      3.93 o
   9  12   2        2.87       -0.78      4.24 o
   1  13   2       12.32       14.23      5.93 o
   2  13   2       29.96       35.22      6.13 o
   3  13   2        4.67       15.91      6.03 o
   4  13   2       11.60       21.90      6.13 o
   5  13   2        0.60        9.55      6.04 o
   6  13   2        3.43        5.91      8.64 o
   1   1   3     8888.27     8574.06     37.06 o
   2   1   3     1521.16     1562.82      6.44 o
   3   1   3     1611.07     1643.35      6.76 o
   4   1   3     5238.82     5184.65     21.77 o
   5   1   3      461.61      586.26      2.88 o
   6   1   3       35.01       33.30      1.21 o
   7   1   3      526.14      564.37      3.13 o
   8   1   3       96.27      100.78      1.87 o
   9   1   3     1366.82     1469.34      8.29 o
  10   1   3       47.08       57.31      1.91 o
  11   1   3      580.56      596.52      4.70 o
  12   1   3       40.79       56.44      3.21 o
  13   1   3       69.33       44.69      2.08 o
  14   1   3        0.44       -1.50      1.50 o
  15   1   3       16.24       12.37      1.77 o
  16   1   3        3.95        0.42      1.76 o
  17   1   3        0.01        1.01      2.17 o
  18   1   3       12.61       18.07      2.48 o
  19   1   3       51.02       78.92      4.62 o
   0   2   3    20732.20    20068.59    346.53 o
   1   2   3    19987.38    19713.31    158.04 o
   2   2   3      793.49      980.67      9.37 o
   3   2   3        2.16       -0.37      0.59 o
   4   2   3       78.05       43.36      1.12 o
   5   2   3      214.81      191.04      1.73 o
   6   2   3        9.36        0.16      0.82 o
   7   2   3     2026.51     2049.16     12.21 o
   8   2   3     1094.51     1289.16      7.83 o
   9   2   3       82.33       87.52      2.38 o
  10   2   3      205.97      183.66      2.83 o
  11   2   3       82.14      122.60      3.36 o
  12   2   3      254.97      287.77      4.67 o
  13   2   3       70.85       68.97      2.55 o
  14   2   3       34.00       16.43      1.84 o
  15   2   3       20.91       15.17      1.83 o
  16   2   3        1.23       -0.39      1.72 o
  17   2   3        0.02       -1.85      1.85 o
  18   2   3        0.63        1.99      2.41 o
  19   2   3       16.15       18.55      2.95 o
   1   3   3     6153.82     6277.24     43.16 o
   2   3   3      739.21      702.32      4.85 o
   3   3   3     1704.09     1794.72      9.41 o
   4   3   3     5107.94     5147.83     27.48 o
   5   3   3      117.82       74.41      2.55 o
   6   3   3      455.04      455.11      3.91 o
   7   3   3     2363.58     2515.97     13.24 o
   8   3   3       37.83       46.36      1.68 o
   9   3   3        0.02       -0.96      1.12 o
  10   3   3      389.08      452.14      5.59 o
  11   3   3      284.96      317.36      5.90 o
  12   3   3     1303.53     1356.71     11.08 o
  13   3   3       30.09       12.15      1.69 o
  14   3   3      110.44      108.58      3.39 o
  15   3   3       84.47       83.43      3.07 o
  16   3   3       57.22       47.89      2.14 o
  17   3   3        0.70       -1.82      1.82 o
  18   3   3        1.46       -2.49      2.63 o
   0   4   3        1.18        2.15      1.70 o
   1   4   3       54.44       64.36      2.59 o
   2   4   3       17.16       34.20      1.74 o
   3   4   3       22.67       24.35      1.53 o
   4   4   3      271.18      236.80      2.47 o
   5   4   3      816.78      765.72      5.43 o
   6   4   3      339.61      326.56      3.82 o
   7   4   3      274.56      259.02      3.21 o
   8   4   3        0.17        0.83      1.05 o
   9   4   3      482.76      488.43      4.69 o
  10   4   3      195.64      163.97      4.07 o
  11   4   3      224.73      185.44      9.38 o
  12   4   3        4.36        4.02      2.42 o
  13   4   3       94.77      113.51      3.78 o
  14   4   3       96.95       65.32      2.84 o
  15   4   3        0.47        0.50      1.85 o
  16   4   3        0.03       -2.44      2.44 o
  17   4   3        8.31        4.79      2.63 o
  18   4   3       27.85       31.71      3.22 o
   1   5   3      258.21      277.18      3.96 o
   2   5   3       96.35      119.39      3.16 o
   3   5   3        0.33        2.20      1.52 o
   4   5   3        1.83       -0.87      1.12 o
   5   5   3       11.76        6.98      1.51 o
   6   5   3      876.20      933.75      7.03 o
   7   5   3       43.28       35.96      1.79 o
   8   5   3      420.68      375.12      4.92 o
   9   5   3      155.66      144.06      3.08 o
  10   5   3       65.24       79.42      5.68 o
  11   5   3      465.20      503.88      7.10 o
  12   5   3      301.13      283.51     14.10 o
  13   5   3       28.62       14.58      2.38 o
  14   5   3        0.02       -2.22      2.22 o
  15   5   3      104.37      125.59      4.51 o
  16   5   3       57.99       59.93      2.80 o
  17   5   3       15.96       17.23      3.17 o
  18   5   3       11.59        2.70      3.74 o
   0   6   3       50.66       51.59      2.94 o
   1   6   3      142.69      161.17      3.32 o
   2   6   3      384.25      394.79      4.93 o
   3   6   3       14.24       19.50      1.91 o
   4   6   3       80.15       86.45      3.14 o
   5   6   3      120.69      115.46      3.08 o
   6   6   3       71.77       68.95      2.72 o
   7   6   3      294.97      296.48      4.35 o
   8   6   3      886.91      888.65      8.19 o
   9   6   3       13.07       16.86      2.30 o
  10   6   3      660.73      702.52      7.43 o
  11   6   3      158.15      177.63      6.79 o
  12   6   3        1.00        3.34      2.15 o
  13   6   3       10.87       14.13      2.40 o
  14   6   3       44.57       37.86      2.70 o
  15   6   3        2.63       -1.00      2.45 o
  16   6   3        4.33        0.17      2.94 o
  17   6   3        0.16       -2.79      2.79 o
   1   7   3      303.71      298.91      4.03 o
   2   7   3      431.14      425.02      5.35 o
   3   7   3      751.92      788.74      8.44 o
   4   7   3      302.89      313.19      5.23 o
   5   7   3      303.60      280.67      4.33 o
   6   7   3        0.40        0.75      1.72 o
   7   7   3       44.53       55.62      2.76 o
   8   7   3      157.24      182.13      4.03 o
   9   7   3      240.79      242.77      4.90 o
  10   7   3       26.20       13.95      2.80 o
  11   7   3      131.26      129.58      3.96 o
  12   7   3      201.81      222.90      4.73 o
  13   7   3       64.12       56.77      4.47 o
  14   7   3       27.04       27.09      2.86 o
  15   7   3       41.21       49.33      3.26 o
  16   7   3       67.67      115.87      5.74 o
   0   8   3       34.74       23.84      3.68 o
   1   8   3      566.22      522.91      6.51 o
   2   8   3      794.80      820.81      9.11 o
   3   8   3      195.10      209.91      5.95 o
   4   8   3        0.00       -1.57      2.88 o
   5   8   3        1.88       -1.21      2.26 o
   6   8   3       71.76       71.96      3.22 o
   7   8   3      310.58      283.11      4.96 o
   8   8   3        0.03        5.59      2.55 o
   9   8   3      203.24      191.03      5.29 o
  10   8   3      464.50      488.57      8.19 o
  11   8   3       12.36        6.78      3.28 o
  12   8   3       32.61       20.23      3.00 o
  13   8   3        0.63       -0.16      2.50 o
  14   8   3       17.94       17.29      2.89 o
  15   8   3        0.48       -2.97      2.97 o
   1   9   3       50.24       52.33      3.76 o
   2   9   3      245.28      243.37      7.36 o
   3   9   3        1.12        8.83      5.73 o
   4   9   3        1.63       -0.76      3.22 o
   5   9   3       12.55       15.33      2.54 o
   6   9   3        0.04       -2.87      2.87 o
   7   9   3        0.24       -2.06      2.48 o
   8   9   3      173.32      185.13      4.88 o
   9   9   3      372.10      379.33      6.49 o
  10   9   3       46.11       38.86      3.92 o
  11   9   3       51.84       47.87      4.18 o
  12   9   3       38.05       33.25      4.52 o
  13   9   3        7.16        2.94      4.54 o
  14   9   3        6.85       -1.00      3.61 o
   0  10   3        1.74       -5.38      6.43 o
   1  10   3      126.41      114.88      6.56 o
   2  10   3      243.42      295.46      7.74 o
   3  10   3        0.00       -1.48      4.57 o
   4  10   3      248.16      243.48     10.26 o
   5  10   3       35.42       31.67      3.16 o
   6  10   3       53.23       59.67      3.75 o
   7  10   3       55.76       47.55      3.23 o
   8  10   3        2.35       -1.12      3.15 o
   9  10   3       30.21       28.96      3.62 o
  10  10   3        2.46        1.26      3.77 o
  11  10   3        2.71       -3.21      3.96 o
  12  10   3        0.23       -3.72      5.24 o
  13  10   3        0.72       -2.85      5.63 o
   1  11   3       86.30       97.41      6.36 o
   2  11   3        2.13        1.33      4.95 o
   3  11   3        2.92       11.10      5.07 o
   4  11   3        1.35        0.81      4.96 o
   5  11   3       13.89       13.81      7.21 o
   6  11   3        9.85       10.74      4.54 o
   7  11   3        2.91        0.82      3.06 o
   8  11   3        0.00        3.24      3.32 o
   9  11   3       13.89       13.97      3.66 o
  10  11   3       13.96        2.43      4.03 o
  11  11   3       36.06       24.78      6.44 o
   0  12   3      486.26      536.49     14.65 o
   1  12   3        2.52        3.07      5.41 o
   2  12   3      110.23      124.67      7.31 o
   3  12   3       39.61       49.51      5.99 o
   4  12   3        3.54        9.17      5.56 o
   5  12   3       91.08      107.89      6.97 o
   6  12   3        1.47        0.27      6.29 o
   7  12   3        0.52        1.77      4.80 o
   8  12   3       20.39        6.89      5.22 o
   9  12   3       17.81       11.15      6.49 o
   1  13   3       75.47       87.23      6.92 o
   2  13   3       11.03       20.88      5.98 o
   3  13   3      113.35      139.72      7.95 o
   4  13   3       15.26       25.33      6.13 o
   5  13   3        1.73       11.96      6.07 o
   0   0   4      312.72      541.75      4.35 o
   1   0   4       59.23       12.72      1.53 o
   3   0   4      130.88      103.22      1.66 o
   4   0   4     4591.42     4341.10     25.61 o
   5   0   4        3.35       -0.36      0.86 o
   6   0   4     3719.62     3487.51     38.66 o
   7   0   4      298.51      347.58      9.10 o
   8   0   4      275.65      259.86      3.87 o
   9   0   4        1.12        0.58      1.51 o
  10   0   4      125.91      135.78      3.64 o
  11   0   4       18.17       14.52      1.79 o
  12   0   4      322.55      406.95      5.58 o
  13   0   4       21.15       10.70      3.47 o
  14   0   4       92.21       67.01      4.03 o
  15   0   4       36.74       37.80      2.82 o
  16   0   4        5.73        7.66      3.02 o
  17   0   4        7.60        5.12      3.06 o
  18   0   4       12.47       16.59      3.63 o
  19   0   4        2.48       10.49      4.32 o
   1   1   4       43.11       21.80      0.68 o
   2   1   4      808.55      704.38      3.18 o
   3   1   4      259.47      268.88      1.93 o
   4   1   4     1073.36     1169.88      5.06 o
   5   1   4      249.89      172.56      1.83 o
   6   1   4      651.47      920.99      5.17 o
   7   1   4     2299.06     2436.32     12.42 o
   8   1   4       24.41       15.51      0.91 o
   9   1   4       53.15       45.71      1.51 o
  10   1   4      130.43       97.62      2.47 o
  11   1   4        0.42       -1.33      1.33 o
  12   1   4      281.15      282.41      6.02 o
  13   1   4      111.23       93.36      3.20 o
  14   1   4       39.61       26.24      1.68 o
  15   1   4      147.29      160.04      3.28 o
  16   1   4        0.13       -1.76      1.76 o
  17   1   4        0.26        3.92      2.20 o
  18   1   4       30.20       33.17      2.74 o
  19   1   4       17.77       35.62      3.08 o
   0   2   4     5152.04     5895.03     46.60 o
   2   2   4     1296.81     1298.06     10.66 o
   3   2   4     3280.23     3059.38     14.92 o
   4   2   4        7.43        2.71      0.59 o
   5   2   4      591.74      667.36      3.83 o
   6   2   4      199.84      224.56      2.50 o
   7   2   4     3084.03     3161.46     17.52 o
   8   2   4      288.24      264.48      2.93 o
   9   2   4     1044.69     1154.99      6.93 o
  10   2   4       32.32       30.30      1.50 o
  11   2   4     3910.88     4209.50     36.97 o
  12   2   4       21.99       10.94      1.74 o
  13   2   4       16.68        8.27      1.72 o
  14   2   4        3.91       -1.74      1.74 o
  15   2   4       19.83       13.15      1.84 o
  16   2   4        2.03        0.96      1.71 o
  17   2   4        5.71       -0.47      1.83 o
  18   2   4        0.96       -0.72      2.49 o
  19   2   4        0.64        0.49      3.08 o
   1   3   4      778.90      775.27      6.27 o
   2   3   4     2358.04     2430.00     13.94 o
   3   3   4     3779.45     3919.34     19.97 o
   4   3   4     5640.70     6285.53     34.97 o
   5   3   4      658.38      732.48      5.19 o
   6   3   4      644.18      724.50      5.02 o
   7   3   4      253.80      245.62      2.48 o
   8   3   4       85.38      123.67      2.38 o
   9   3   4        0.67       -0.14      1.24 o
  10   3   4       34.06       24.56      2.02 o
  11   3   4      406.54      404.03      5.35 o
  12   3   4     1198.57     1146.79      8.10 o
  13   3   4      143.40      127.34      3.40 o
  14   3   4        0.12       -1.72      1.72 o
  15   3   4       28.66       25.04      1.99 o
  16   3   4        9.66        3.97      1.94 o
  17   3   4        0.45       -1.96      1.96 o
  18   3   4        7.62       -2.35      2.35 o
   0   4   4     6082.29     6120.85     64.14 o
   1   4   4       32.26       52.01      2.43 o
   2   4   4     2332.37     2413.31     17.00 o
   3   4   4      851.15      979.07      6.81 o
   4   4   4      186.17      208.41      2.83 o
   5   4   4      406.59      413.00      3.81 o
   6   4   4       62.85       46.94      2.07 o
   7   4   4       19.63       12.19      1.28 o
   8   4   4       48.22       40.70      1.43 o
   9   4   4       21.36       17.76      1.44 o
  10   4   4       71.16       39.17      3.65 o
  11   4   4      120.50      116.83      9.33 o
  12   4   4       74.00       71.16      4.56 o
  13   4   4        0.14       -0.99      1.63 o
  14   4   4      158.94      179.22      3.73 o
  15   4   4        5.78        2.95      2.06 o
  16   4   4       46.47       41.22      2.76 o
  17   4   4       17.27       19.55      2.84 o
  18   4   4       56.12       76.28      4.97 o
   1   5   4      594.11      481.13      5.14 o
   2   5   4        0.00       -0.50      1.57 o
   3   5   4      691.68      634.15      5.77 o
   4   5   4      346.31      337.91      3.43 o
   5   5   4       16.95       21.58      1.51 o
   6   5   4        2.87        2.98      1.42 o
   7   5   4      373.32      369.54      4.32 o
   8   5   4      101.03       92.57      2.75 o
   9   5   4       14.02       19.36      2.49 o
  10   5   4        2.21       -1.21      2.80 o
  11   5   4        0.29        2.18      2.79 o
  12   5   4       54.36       57.23      6.18 o
  13   5   4      132.43      154.35      4.29 o
  14   5   4        0.46       -1.24      2.23 o
  15   5   4        0.21       -2.11      2.17 o
  16   5   4        1.12       -2.72      2.72 o
  17   5   4        1.04       -3.04      3.04 o
  18   5   4        4.26        4.27      6.26 o
   0   6   4      257.23      239.65      4.81 o
   1   6   4     1047.15      998.34      8.18 o
   2   6   4        1.81        4.24      1.76 o
   3   6   4      349.78      324.68      4.53 o
   4   6   4       12.08        6.02      1.32 o
   5   6   4      288.17      301.28      4.27 o
   6   6   4        0.24       -1.56      1.56 o
   7   6   4       33.86       28.46      1.96 o
   8   6   4        0.11        0.26      1.97 o
   9   6   4        2.48       16.67      1.92 o
  10   6   4       33.18       45.56      8.48 o
  11   6   4      455.01      475.01      8.21 o
  12   6   4        8.10       11.30      2.26 o
  13   6   4      187.49      202.21      4.83 o
  14   6   4       16.24       16.22      2.48 o
  15   6   4        4.81        1.05      2.68 o
  16   6   4       27.09       27.43      2.84 o
  17   6   4        0.19        2.56      3.53 o
   1   7   4        4.08        0.03      2.01 o
   2   7   4      357.74      327.93      5.76 o
   3   7   4       58.66       58.26      3.86 o
   4   7   4      968.35      954.28      9.91 o
   5   7   4        7.07        7.11      2.12 o
   6   7   4        1.55       -1.75      1.75 o
   7   7   4       11.81        9.96      1.96 o
   8   7   4        3.85        8.44      2.20 o
   9   7   4        2.21        4.48      2.52 o
  10   7   4        0.49       -2.06      2.31 o
  11   7   4        3.65        3.11      2.00 o
  12   7   4      513.86      607.19      8.15 o
  13   7   4       15.05       13.78      2.61 o
  14   7   4        0.49        0.01      2.74 o
  15   7   4       15.81       12.33      3.01 o
  16   7   4       67.16       83.84      7.08 o
   0   8   4       64.20       70.75      6.06 o
   1   8   4      852.41      776.36      8.11 o
   2   8   4       20.23        6.46      3.18 o
   3   8   4      295.63      279.61      6.20 o
   4   8   4        9.65        4.98      2.92 o
   5   8   4      403.25      410.38      5.95 o
   6   8   4       88.48       87.21      3.63 o
   7   8   4       17.64       12.69      2.11 o
   8   8   4      229.97      223.63      4.81 o
   9   8   4      338.15      337.03      6.04 o
  10   8   4        0.15       -1.36      3.00 o
  11   8   4      111.00      103.10      5.14 o
  12   8   4       20.40       21.52      3.74 o
  13   8   4        0.58       -2.41      2.51 o
  14   8   4       27.59       28.90      2.99 o
  15   8   4        0.06       -2.98      2.98 o
   1   9   4      286.95      322.61      5.79 o
   2   9   4       48.19       58.56      6.37 o
   3   9   4       59.66       47.76      8.38 o
   4   9   4        5.22        4.53      4.11 o
   5   9   4       16.57       11.47      3.15 o
   6   9   4      109.20       95.26      4.32 o
   7   9   4       11.66        6.60      2.83 o
   8   9   4       10.23       10.08      2.73 o
   9   9   4        2.19        4.23      3.52 o
  10   9   4       20.66       18.42      3.82 o
  11   9   4        7.87        9.33      3.88 o
  12   9   4        0.00       -3.64      4.26 o
  13   9   4       29.07       25.85      3.61 o
  14   9   4        0.33       -3.46      3.46 o
   0  10   4       23.42       22.51      6.60 o
   1  10   4       93.59      100.94      6.37 o
   2  10   4       70.42       83.49      6.06 o
   3  10   4       23.95       34.48      4.88 o
   4  10   4       28.45       35.46      6.92 o
   5  10   4        8.18        4.50      3.25 o
   6  10   4      105.30      108.02      4.59 o
   7  10   4        4.15       -0.77      2.89 o
   8  10   4       19.43       13.01      3.30 o
   9  10   4        1.06       -0.20      3.59 o
  10  10   4        0.08        0.60      3.87 o
  11  10   4        9.87       11.65      4.16 o
  12  10   4        2.71       -0.96      4.58 o
  13  10   4        4.04       -4.08      5.73 o
   1  11   4        0.00        2.86      4.88 o
   2  11   4       22.16       23.53      5.04 o
   3  11   4        0.54        3.03      4.95 o
   4  11   4        1.90        1.67      4.92 o
   5  11   4        0.61       -0.42      5.69 o
   6  11   4        0.06        1.19      4.20 o
   7  11   4        8.54       17.72      3.16 o
   8  11   4        2.16        4.13      3.38 o
   9  11   4        0.08        0.92      3.78 o
  10  11   4        0.45       -4.08      4.08 o
  11  11   4        4.71        1.99      4.38 o
   0  12   4        0.51       19.08      7.78 o
   1  12   4      181.01      202.10      7.79 o
   2  12   4       22.12       30.88      5.62 o
   3  12   4       81.34       93.74      6.68 o
   4  12   4        2.63       -0.75      5.50 o
   5  12   4        0.10        1.63      5.52 o
   6  12   4        8.70       10.86      6.51 o
   7  12   4       14.03       15.79      8.33 o
   8  12   4        2.66        4.94      5.34 o
   1  13   4       24.44       32.37      6.04 o
   2  13   4       40.53       50.94      6.30 o
   3  13   4       65.09       97.32      7.20 o
   4  13   4        3.91       12.65      5.98 o
   5  13   4        4.92        7.15      6.02 o
   1   1   5    10156.59    10209.37     36.45 o
   2   1   5     1774.43     1701.14      6.23 o
   3   1   5      238.12      193.73      1.44 o
   4   1   5      672.70      840.17      4.11 o
   5   1   5      122.55      142.37      1.71 o
   6   1   5      239.98      302.19      2.98 o
   7   1   5     4411.19     4763.25     26.25 o
   8   1   5      216.66      211.88      2.36 o
   9   1   5       37.33       34.52      1.19 o
  10   1   5        0.16       -0.46      1.17 o
  11   1   5       25.55       19.74      1.47 o
  12   1   5       30.61       19.32      2.17 o
  13   1   5       28.14       21.10      1.83 o
  14   1   5       13.40        7.03      1.69 o
  15   1   5      102.10      103.66      3.11 o
  16   1   5       75.14       74.78      2.96 o
  17   1   5        5.65        1.81      2.21 o
  18   1   5       10.18       17.64      2.64 o
  19   1   5        1.96        4.32      2.83 o
   1   2   5     5971.00     6101.02     27.36 o
   2   2   5       41.84       38.39      2.90 o
   3   2   5      261.74      276.92      1.87 o
   4   2   5       52.09       56.11      1.19 o
   5   2   5      197.61      218.30      2.14 o
   6   2   5      408.40      431.96      3.10 o
   7   2   5       28.11       19.56      1.06 o
   8   2   5     1557.68     1793.09     12.18 o
   9   2   5      592.36      618.59      4.89 o
  10   2   5       32.72       30.53      1.57 o
  11   2   5      257.23      316.78      5.60 o
  12   2   5      107.32      110.70      5.87 o
  13   2   5        1.95       -1.70      1.70 o
  14   2   5       23.15        9.35      1.81 o
  15   2   5       20.09       12.39      1.90 o
  16   2   5        1.66       -1.81      1.81 o
  17   2   5        3.77        1.04      1.96 o
  18   2   5       11.34       11.85      2.61 o
   1   3   5     1762.42     1577.33      9.16 o
   2   3   5     1164.69     1048.55      6.95 o
   3   3   5     2614.78     2947.22     14.36 o
   4   3   5     4352.34     4272.64     22.17 o
   5   3   5     5414.05     5608.51     29.45 o
   6   3   5       68.63       42.45      1.38 o
   7   3   5      879.21      987.89      6.22 o
   8   3   5       48.20       35.09      1.80 o
   9   3   5        0.86        1.47      1.23 o
  10   3   5       56.05       57.48      2.66 o
  11   3   5      414.38      410.54      4.06 o
  12   3   5      171.65      176.36      3.52 o
  13   3   5      228.80      227.17      4.16 o
  14   3   5        1.83       -0.24      1.75 o
  15   3   5       44.86       37.62      2.07 o
  16   3   5        0.03       -1.94      1.94 o
  17   3   5       22.44       24.11      2.42 o
  18   3   5        4.20       -2.19      3.38 o
   0   4   5      447.70      456.82      6.15 o
   1   4   5       78.36      110.52      2.82 o
   2   4   5      415.80      469.65      3.73 o
   3   4   5      311.69      277.42      2.91 o
   4   4   5      110.68      129.47      2.03 o
   5   4   5        9.82        8.27      1.06 o
   6   4   5      727.18      705.32      5.39 o
   7   4   5       98.61      105.79      2.90 o
   8   4   5       64.55       64.47      4.58 o
   9   4   5      242.30      241.63      3.52 o
  10   4   5     1305.01     1416.61      9.91 o
  11   4   5       26.52       29.45      1.99 o
  12   4   5       38.28       24.22      2.31 o
  13   4   5        1.46       -1.49      1.49 o
  14   4   5        3.89        6.79      2.02 o
  15   4   5       22.97       22.51      2.20 o
  16   4   5       43.28       50.87      2.85 o
  17   4   5        2.50       -2.92      2.92 o
  18   4   5       52.19       57.70      3.81 o
   1   5   5       32.22       23.77      1.64 o
   2   5   5      903.10     1048.35      9.27 o
   3   5   5      169.96      192.45      2.62 o
   4   5   5        4.38        1.50      1.09 o
   5   5   5       86.28      105.11      2.47 o
   6   5   5      281.94      316.53      3.80 o
   7   5   5       17.95       17.98      1.67 o
   8   5   5        0.91        1.08      1.70 o
   9   5   5      872.50      910.75      6.92 o
  10   5   5      929.52      938.81      8.40 o
  11   5   5      538.05      520.76      8.99 o
  12   5   5       24.78       20.64      2.69 o
  13   5   5       48.68       49.86      2.73 o
  14   5   5        0.00        0.38      2.07 o
  15   5   5        2.66        0.79      2.42 o
  16   5   5       33.39       20.37      3.10 o
  17   5   5       48.25       48.05      3.72 o
   0   6   5      125.49      138.69      4.26 o
   1   6   5      148.79      150.13      3.20 o
   2   6   5      101.74      121.55      3.37 o
   3   6   5       55.30       50.39      2.39 o
   4   6   5       46.84       32.95      2.07 o
   5   6   5      165.45      153.59      2.66 o
   6   6   5        4.62        1.75      1.59 o
   7   6   5        0.76       -1.40      1.77 o
   8   6   5       41.04       49.35      2.82 o
   9   6   5       12.65       11.43      3.46 o
  10   6   5      311.22      337.65      8.10 o
  11   6   5        1.56       -0.61      3.44 o
  12   6   5       45.06       49.33      3.48 o
  13   6   5       29.75       30.59      2.44 o
  14   6   5       11.70       11.29      2.67 o
  15   6   5       12.88       16.90      2.52 o
  16   6   5       15.44       18.99      2.81 o
  17   6   5       10.55       19.25      3.82 o
   1   7   5        0.34       -0.24      1.94 o
   2   7   5       82.54       90.39      4.20 o
   3   7   5       68.67       97.25      4.45 o
   4   7   5      217.19      241.71      3.83 o
   5   7   5      221.62      232.83      3.85 o
   6   7   5       70.30       67.82      2.86 o
   7   7   5      184.40      163.09      3.86 o
   8   7   5      105.87      111.76      3.84 o
   9   7   5      164.85      152.82      4.77 o
  10   7   5       34.76       23.85      2.70 o
  11   7   5       23.78       24.70      2.16 o
  12   7   5      236.59      254.88      5.46 o
  13   7   5      145.18      154.18      5.26 o
  14   7   5      155.82      184.67      5.24 o
  15   7   5       13.68        9.01      3.01 o
  16   7   5        0.30        1.04      2.88 o
   0   8   5     2427.31     2268.85     26.13 o
   1   8   5       39.30       42.65      3.44 o
   2   8   5      370.23      390.71      5.92 o
   3   8   5       83.99       96.26      6.21 o
   4   8   5       47.74       26.26      3.41 o
   5   8   5        4.34       -1.16      2.45 o
   6   8   5       27.55       14.23      2.17 o
   7   8   5       21.25       22.49      2.45 o
   8   8   5      200.02      159.54      5.18 o
   9   8   5        0.04        1.39      3.18 o
  10   8   5        0.91       -2.08      3.14 o
  11   8   5       24.35       18.50      2.86 o
  12   8   5        0.63        2.07      3.04 o
  13   8   5       13.75       12.96      2.73 o
  14   8   5        0.21       -2.67      2.74 o
  15   8   5       14.44        8.55      3.29 o
   1   9   5      896.03      913.74      9.36 o
   2   9   5      309.24      293.30      6.21 o
   3   9   5      163.83      137.45     10.51 o
   4   9   5      194.76      190.86      9.20 o
   5   9   5        3.47        2.40      3.23 o
   6   9   5        3.78        2.45      2.53 o
   7   9   5      141.50      133.47      4.93 o
   8   9   5       10.04       -0.50      3.22 o
   9   9   5        8.52       16.64      3.62 o
  10   9   5       66.19       73.24      6.69 o
  11   9   5        4.65        7.28      3.93 o
  12   9   5        0.78        0.41      4.35 o
  13   9   5        2.25        0.65      3.33 o
  14   9   5        1.55       -1.74      5.37 o
   0  10   5      209.67      226.16      9.96 o
   1  10   5       17.26       20.32      4.63 o
   2  10   5        1.04        1.21      4.37 o
   3  10   5      106.87      120.07      6.43 o
   4  10   5       12.61       14.45      5.18 o
   5  10   5      232.52      235.01      6.33 o
   6  10   5       15.74       13.55      2.73 o
   7  10   5        4.76        6.82      3.03 o
   8  10   5      191.63      185.22      5.79 o
   9  10   5        2.34        2.02      3.73 o
  10  10   5       35.41       32.53      4.17 o
  11  10   5       19.81       14.43      4.19 o
  12  10   5        0.01       -0.95      5.12 o
   1  11   5       50.22       54.47      5.34 o
   2  11   5       32.23       34.42      5.25 o
   3  11   5        1.10        3.80      4.84 o
   4  11   5        5.88       10.38      4.98 o
   5  11   5       37.54       34.19      3.92 o
   6  11   5        9.10       10.19      3.96 o
   7  11   5        1.93        6.65      3.20 o
   8  11   5        2.77       -1.21      3.45 o
   9  11   5       11.91       16.94      4.52 o
  10  11   5        0.00       -4.16      4.16 o
  11  11   5        3.75       -1.51      4.98 o
   0  12   5       93.39       92.49      9.96 o
   1  12   5       55.55       71.98      5.98 o
   2  12   5        2.92        7.61      5.32 o
   3  12   5       11.03       19.17      6.24 o
   4  12   5        4.09        5.57      5.34 o
   5  12   5        0.15        1.88      5.42 o
   6  12   5        0.04        1.81      6.29 o
   7  12   5       40.06       40.66      6.84 o
   8  12   5       25.77       23.51      4.81 o
   1  13   5       30.65       56.10      6.22 o
   2  13   5       28.39       40.72      6.07 o
   3  13   5       21.50       35.83      6.17 o
   4  13   5        2.60        5.21      5.89 o
   0   0   6      260.75      156.56      2.15 o
   1   0   6     1486.28     1422.45      7.03 o
   2   0   6      276.45      230.64      1.89 o
   3   0   6        7.91       11.30      0.75 o
   4   0   6       20.11       10.89      1.02 o
   5   0   6     1632.71     1700.59     21.38 o
   6   0   6        5.01        1.53      1.25 o
   7   0   6      110.43      116.31      2.99 o
   8   0   6        0.99        1.82      1.48 o
   9   0   6      535.28      606.08      9.08 o
  10   0   6        7.24        6.40      1.81 o
  11   0   6      478.46      451.83      5.81 o
  12   0   6       70.02       74.60      4.44 o
  13   0   6      275.09      186.25      7.87 o
  14   0   6        0.02       -2.29      2.29 o
  15   0   6      234.68      186.10      4.99 o
  16   0   6       33.48       44.46      3.42 o
  17   0   6       70.03      118.39      5.77 o
  18   0   6        0.35        1.00      3.79 o
  19   0   6       59.67       95.24     10.38 o
   1   1   6     6737.42     6400.58     22.47 o
   2   1   6      723.40      848.38      3.22 o
   3   1   6      116.97       90.40      1.16 o
   4   1   6      409.55      438.56      2.55 o
   5   1   6       29.30       29.65      0.99 o
   6   1   6     3132.70     3135.33     22.80 o
   7   1   6      332.61      325.09      2.89 o
   8   1   6       64.70       39.63      1.37 o
   9   1   6       11.69        7.55      1.19 o
  10   1   6      848.11      959.62      8.19 o
  11   1   6       27.80       26.17      1.59 o
  12   1   6      458.15      494.35      6.08 o
  13   1   6        0.05       -1.98      1.98 o
  14   1   6       61.65       43.39      2.01 o
  15   1   6        9.66        3.14      1.68 o
  16   1   6      132.68      151.43      3.59 o
  17   1   6        0.42        0.04      2.22 o
  18   1   6        6.76        8.74      2.59 o
   0   2   6    25985.76    27905.54    211.43 o
   1   2   6      654.73      757.33      4.80 o
   2   2   6     1625.62     1570.32      7.02 o
   3   2   6       52.21       40.82      1.00 o
   4   2   6       16.45       37.84      1.87 o
   5   2   6       13.93       21.56      0.98 o
   6   2   6      778.66      823.86      5.41 o
   7   2   6       10.31       20.33      1.17 o
   8   2   6      414.13      416.91      3.65 o
   9   2   6       30.53       31.12      1.48 o
  10   2   6       70.79       76.43      4.08 o
  11   2   6       11.10        6.67      1.96 o
  12   2   6       12.63        3.30      2.08 o
  13   2   6        0.02       -1.96      1.96 o
  14   2   6       93.23       97.36      3.33 o
  15   2   6        0.83       -1.87      1.87 o
  16   2   6       27.36       24.15      2.02 o
  17   2   6        4.42        3.53      2.04 o
  18   2   6       17.14       26.75      2.71 o
   1   3   6     1059.76     1182.94      7.45 o
   2   3   6      388.99      439.64      3.09 o
   3   3   6     1731.57     1845.63     10.61 o
   4   3   6     1140.63     1204.61      6.91 o
   5   3   6       87.11       55.89      1.72 o
   6   3   6      329.58      397.64      2.94 o
   7   3   6       69.12       70.92      2.04 o
   8   3   6      187.76      183.54      2.58 o
   9   3   6       78.23       82.78      2.40 o
  10   3   6      124.90      132.08      3.43 o
  11   3   6      111.27       80.64      3.30 o
  12   3   6      165.33      175.24      3.53 o
  13   3   6       71.92       45.35      1.97 o
  14   3   6        0.96       -1.75      1.75 o
  15   3   6        3.79        1.99      1.87 o
  16   3   6        4.97        0.54      1.97 o
  17   3   6        4.44       -1.65      2.52 o
  18   3   6        2.35       -1.11      3.12 o
   0   4   6     1453.98     1376.84     10.71 o
   1   4   6     1001.45     1047.84      7.32 o
   2   4   6       52.79       56.14      3.10 o
   3   4   6     1452.40     1535.20      9.32 o
   4   4   6      750.83      802.81      5.21 o
   5   4   6      904.26      909.53      6.50 o
   6   4   6      204.41      210.81      2.96 o
   7   4   6       46.44       36.42      2.02 o
   8   4   6      410.87      411.01      4.05 o
   9   4   6       82.42       71.60      2.82 o
  10   4   6      373.28      345.33      4.26 o
  11   4   6      810.22      802.14      6.30 o
  12   4   6       48.38       41.39      2.43 o
  13   4   6        4.18       -0.72      1.88 o
  14   4   6        0.84       -1.53      1.96 o
  15   4   6       29.64       22.82      2.25 o
  16   4   6        5.57        0.96      2.75 o
  17   4   6       12.14        0.26      3.23 o
  18   4   6        2.12       -0.04      3.73 o
   1   5   6        2.84        4.70      1.54 o
   2   5   6      172.69      150.72      4.91 o
   3   5   6        2.38        1.73      1.80 o
   4   5   6      106.64       80.78      2.18 o
   5   5   6       15.06       20.13      1.35 o
   6   5   6      524.62      521.81      5.00 o
   7   5   6        5.61        7.62      1.58 o
   8   5   6      160.52      155.49      3.66 o
   9   5   6       86.89       77.26      5.65 o
  10   5   6      636.35      655.81      7.02 o
  11   5   6       33.34       14.49      2.43 o
  12   5   6      219.38      232.99      6.32 o
  13   5   6        1.38       -0.43      1.97 o
  14   5   6       12.04        8.17      2.40 o
  15   5   6        6.12        5.53      2.74 o
  16   5   6       31.93       37.20      3.25 o
  17   5   6        7.35        9.01      3.60 o
   0   6   6       51.64       47.77      2.87 o
   1   6   6       42.16       37.50      1.85 o
   2   6   6        0.28        2.63      1.89 o
   3   6   6      665.45      744.06      6.62 o
   4   6   6       28.90       23.91      2.67 o
   5   6   6        0.45        0.23      1.59 o
   6   6   6       54.43       51.49      2.49 o
   7   6   6        5.44       -1.59      1.59 o
   8   6   6      206.06      191.68      3.90 o
   9   6   6      465.47      480.62      7.85 o
  10   6   6      186.45      214.90      7.23 o
  11   6   6      255.13      267.09      6.58 o
  12   6   6       63.06       54.47      2.70 o
  13   6   6       56.37       45.93      2.81 o
  14   6   6       64.21       70.14      4.41 o
  15   6   6        2.51        2.05      2.79 o
  16   6   6        3.54        7.43      3.33 o
  17   6   6        5.32        0.56      5.83 o
   1   7   6       53.31       63.83      3.46 o
   2   7   6       35.40       27.86      2.44 o
   3   7   6      318.51      277.11      4.55 o
   4   7   6      126.92      156.75      4.11 o
   5   7   6        0.16       -1.39      1.43 o
   6   7   6        2.52       -1.94      1.94 o
   7   7   6        8.96        4.73      1.94 o
   8   7   6        0.55       -0.48      2.09 o
   9   7   6        7.55        4.51      2.21 o
  10   7   6        0.77       -2.24      2.24 o
  11   7   6      420.81      437.02      6.27 o
  12   7   6        6.33        3.06      2.53 o
  13   7   6       35.36       30.43      2.75 o
  14   7   6        3.50        1.07      2.71 o
  15   7   6       29.93       23.76      2.81 o
  16   7   6       18.80       15.25      3.53 o
   0   8   6      481.78      458.68     12.49 o
   1   8   6      868.55      922.38      8.99 o
   2   8   6      199.96      235.38      4.74 o
   3   8   6      549.23      563.42     10.96 o
   4   8   6      185.25      168.13      5.92 o
   5   8   6       34.02       24.77      3.37 o
   6   8   6       65.77       52.34      3.56 o
   7   8   6       29.98       18.56      3.00 o
   8   8   6      108.62      115.51      4.87 o
   9   8   6       67.30       48.82      4.51 o
  10   8   6       36.42       27.87      2.83 o
  11   8   6       56.02       59.76      3.80 o
  12   8   6        0.60       -0.30      3.19 o
  13   8   6        2.89       -2.10      2.86 o
  14   8   6        0.34        0.63      2.85 o
  15   8   6        1.23       -3.12      3.23 o
   1   9   6       86.51      100.25      4.51 o
   2   9   6     1098.15     1092.72     12.17 o
   3   9   6       23.49       28.09      4.06 o
   4   9   6      111.31      124.56      5.27 o
   5   9   6       52.81       51.82      3.77 o
   6   9   6       20.15       15.94      2.70 o
   7   9   6       29.73       21.47      3.04 o
   8   9   6       34.59       35.20      3.56 o
   9   9   6       18.40       19.43      3.64 o
  10   9   6       32.81       29.76      3.94 o
  11   9   6        1.27        0.49      3.94 o
  12   9   6      154.53      162.68      6.19 o
  13   9   6        0.11       -3.52      4.34 o
  14   9   6       39.58       37.73      7.08 o
   0  10   6       18.19       15.75      6.35 o
   1  10   6       32.86       28.92      4.66 o
   2  10   6        0.00       -4.16      4.37 o
   3  10   6      223.93      220.78      7.07 o
   4  10   6       75.11       60.98      5.97 o
   5  10   6       75.46       80.31      5.54 o
   6  10   6        0.12        0.72      2.72 o
   7  10   6        1.84       -2.83      3.05 o
   8  10   6       29.65       30.28      3.78 o
   9  10   6       97.13      108.38      6.14 o
  10  10   6       56.09       49.01      4.34 o
  11  10   6       15.12       12.68      4.32 o
  12  10   6       11.97       10.33      5.14 o
   1  11   6        6.92        8.57      4.81 o
   2  11   6        3.97        9.20      4.85 o
   3  11   6        8.21       16.12      4.88 o
   4  11   6       22.93       27.77      5.13 o
   5  11   6        7.38        9.92      3.91 o
   6  11   6        5.07        8.15      3.99 o
   7  11   6       67.20       77.12      6.23 o
   8  11   6        1.82       -3.38      3.77 o
   9  11   6      113.20      122.97      6.76 o
  10  11   6        3.11       -3.89      4.20 o
   0  12   6       84.26       85.99      9.14 o
   1  12   6        4.04       12.93      5.22 o
   2  12   6       15.39       31.44      5.43 o
   3  12   6        0.10        8.29      5.26 o
   4  12   6       11.01       16.83      5.47 o
   5  12   6        0.58        0.16      5.45 o
   6  12   6        4.20        1.43      4.43 o
   7  12   6        0.44       -1.80      4.61 o
   8  12   6      145.63      147.02     10.09 o
   1  13   6        4.38       21.28      5.80 o
   2  13   6       12.80       26.88      5.86 o
   3  13   6        0.61       11.12      5.79 o
   4  13   6        1.72        1.68      5.75 o
   1   1   7     2824.49     2852.49     10.05 o
   2   1   7      964.39      990.18      4.07 o
   3   1   7     2404.74     2329.86     14.49 o
   4   1   7        0.25       -0.19      0.72 o
   5   1   7      486.06      526.75      3.16 o
   6   1   7      495.53      518.49      4.54 o
   7   1   7       16.52        5.49      0.97 o
   8   1   7      225.00      177.39      2.66 o
   9   1   7       17.04       23.08      1.42 o
  10   1   7      585.16      599.21      5.68 o
  11   1   7      635.86      718.72      7.13 o
  12   1   7      112.95      115.26      3.92 o
  13   1   7      349.29      372.12      4.42 o
  14   1   7        7.14        0.26      1.98 o
  15   1   7       44.27       44.51      2.04 o
  16   1   7       18.16       17.54      1.97 o
  17   1   7        0.02       -1.96      2.32 o
  18   1   7        9.99       15.21      2.68 o
   0   2   7     2392.86     2238.27     12.95 o
   1   2   7      269.15      240.72      1.87 o
   2   2   7      664.43      820.62      3.79 o
   3   2   7        3.61        4.34      0.65 o
   4   2   7        7.63       14.57      0.77 o
   5   2   7        5.30       13.02      0.89 o
   6   2   7       11.63       22.44      1.11 o
   7   2   7       77.90       90.41      2.43 o
   8   2   7      278.78      285.96      3.22 o
   9   2   7      233.07      245.38      3.25 o
  10   2   7       56.91       40.87      2.11 o
  11   2   7      115.31      135.61      3.28 o
  12   2   7       39.31       33.63      1.97 o
  13   2   7        2.02       -0.66      2.22 o
  14   2   7       31.38       31.72      2.00 o
  15   2   7        8.51        3.60      1.88 o
  16   2   7       22.18       28.38      2.13 o
  17   2   7       49.61       60.93      3.39 o
  18   2   7        8.58       13.61      2.60 o
   1   3   7      184.76      159.34      2.01 o
   2   3   7       36.59       33.56      1.87 o
   3   3   7      133.60      186.38      2.04 o
   4   3   7      414.05      460.88      3.07 o
   5   3   7     1126.86     1063.64      6.34 o
   6   3   7      220.41      223.74      2.36 o
   7   3   7        6.56       18.55      1.13 o
   8   3   7      461.38      433.86      3.91 o
   9   3   7      164.37      145.43      2.84 o
  10   3   7        2.09        2.29      1.51 o
  11   3   7      123.37      117.70      3.20 o
  12   3   7      305.61      324.66      4.10 o
  13   3   7        5.71       -0.18      1.74 o
  14   3   7        0.00       -1.75      1.75 o
  15   3   7       25.46       26.15      2.05 o
  16   3   7       23.83       34.69      2.18 o
  17   3   7       10.39        5.91      2.76 o
  18   3   7       10.54        8.04      3.82 o
   0   4   7     9411.59     9528.52     68.85 o
   1   4   7     2324.76     2260.82     12.43 o
   2   4   7     1405.50     1544.85      9.18 o
   3   4   7     2912.12     3056.86     17.14 o
   4   4   7      106.54       78.65      2.60 o
   5   4   7      195.72      186.19      3.21 o
   6   4   7       49.35       52.04      2.32 o
   7   4   7     1551.29     1690.71     13.77 o
   8   4   7     1202.81     1185.46      9.39 o
   9   4   7      693.32      702.67      5.44 o
  10   4   7      446.10      485.67      6.39 o
  11   4   7      469.11      503.95      6.71 o
  12   4   7        0.01       -1.79      1.79 o
  13   4   7       68.70       71.46      2.95 o
  14   4   7       46.37       37.43      2.23 o
  15   4   7        6.31        3.58      2.28 o
  16   4   7       14.28        9.17      2.84 o
  17   4   7        4.63       -3.23      3.23 o
   1   5   7      970.11      986.08      6.78 o
   2   5   7     1972.17     2047.52     14.57 o
   3   5   7      540.69      561.42      5.06 o
   4   5   7       69.15       68.29      2.31 o
   5   5   7       25.14       28.85      1.55 o
   6   5   7      225.78      220.55      4.17 o
   7   5   7      106.68       96.46      3.04 o
   8   5   7       85.21       83.64      2.92 o
   9   5   7      906.09      981.91      9.04 o
  10   5   7      693.65      712.34      9.06 o
  11   5   7       30.52       15.41      2.03 o
  12   5   7        7.59        5.92      1.93 o
  13   5   7       42.86       38.63      2.47 o
  14   5   7      101.67      127.48      4.82 o
  15   5   7       48.30       63.84      3.96 o
  16   5   7       30.15       31.59      3.27 o
  17   5   7       88.09      118.14      6.28 o
   0   6   7      844.98      811.43     10.54 o
   1   6   7        5.91        0.35      1.57 o
   2   6   7       76.08       80.60      3.69 o
   3   6   7      237.76      223.16      4.48 o
   4   6   7      349.50      335.64      4.16 o
   5   6   7      101.58       83.15      4.04 o
   6   6   7       67.83       63.29      2.99 o
   7   6   7        4.43        3.13      1.71 o
   8   6   7      621.16      546.48      6.57 o
   9   6   7        0.49       -0.67      3.51 o
  10   6   7       63.57       53.94      4.52 o
  11   6   7       43.57       36.25      2.23 o
  12   6   7       12.16        9.68      2.42 o
  13   6   7       87.77       76.44      3.52 o
  14   6   7        5.43        4.55      2.68 o
  15   6   7       30.19       24.70      3.20 o
  16   6   7       16.73       16.36      3.57 o
   1   7   7      186.53      185.49      4.13 o
   2   7   7        1.23       -1.26      2.16 o
   3   7   7       76.19       53.99      5.55 o
   4   7   7       20.41        7.21      3.54 o
   5   7   7       20.90       11.88      1.80 o
   6   7   7       36.79       28.79      2.14 o
   7   7   7       63.16       43.81      3.16 o
   8   7   7       38.61       27.23      2.16 o
   9   7   7       20.60       10.46      2.19 o
  10   7   7       53.17       52.42      3.05 o
  11   7   7       47.12       39.41      4.28 o
  12   7   7      155.28      162.36      4.79 o
  13   7   7       35.51       31.69      2.81 o
  14   7   7        0.10       -2.41      2.41 o
  15   7   7        1.98       -0.37      3.25 o
  16   7   7        0.08       -0.28      5.97 o
   0   8   7        1.85       -3.36      3.36 o
   1   8   7      141.23      167.40      4.33 o
   2   8   7      176.75      171.31      4.79 o
   3   8   7      677.80      683.19      7.08 o
   4   8   7        0.05       -2.38      2.38 o
   5   8   7      127.58      114.44      4.15 o
   6   8   7      241.44      209.61      5.03 o
   7   8   7       48.22       41.12      3.25 o
   8   8   7        0.62       -2.33      2.33 o
   9   8   7      170.07      162.52      4.87 o
  10   8   7       11.95        7.13      2.80 o
  11   8   7        1.22        1.21      2.96 o
  12   8   7       12.22       11.63      3.34 o
  13   8   7        1.68        1.30      2.66 o
  14   8   7        2.87        1.32      3.16 o
  15   8   7        0.17       -3.63      4.12 o
   1   9   7       11.12       14.98      3.23 o
   2   9   7        1.22        5.26      3.25 o
   3   9   7       24.81       17.97      2.89 o
   4   9   7       68.32       57.39      4.13 o
   5   9   7       23.60       11.62      2.91 o
   6   9   7      211.67      227.88      5.33 o
   7   9   7       30.48       15.54      3.21 o
   8   9   7       11.73        8.32      3.39 o
   9   9   7        0.49       -2.14      3.55 o
  10   9   7       29.07       24.55      3.00 o
  11   9   7        3.55        4.43      3.11 o
  12   9   7        7.79       12.55      4.01 o
  13   9   7        3.90        3.54      4.33 o
   0  10   7        2.18       -6.26      6.26 o
   1  10   7      348.10      332.28      7.78 o
   2  10   7       14.70       17.00      4.61 o
   3  10   7       36.34       28.91      3.28 o
   4  10   7      246.60      246.03      5.80 o
   5  10   7       47.83       47.41      4.34 o
   6  10   7       84.33       78.01      4.98 o
   7  10   7        0.08       -2.08      3.08 o
   8  10   7       15.76       17.84      3.63 o
   9  10   7       78.34       78.97      5.63 o
  10  10   7       48.38       53.19      4.42 o
  11  10   7       79.05       78.03     10.31 o
  12  10   7        1.67        0.91      5.73 o
   1  11   7        6.63       10.14      4.74 o
   2  11   7        2.54        6.83      4.71 o
   3  11   7        2.92        7.77      4.75 o
   4  11   7        7.28        7.17      3.98 o
   5  11   7        2.69        3.88      3.97 o
   6  11   7       10.90       13.31      3.85 o
   7  11   7       86.71      103.54      5.97 o
   8  11   7       36.11       40.18      4.15 o
   9  11   7        8.71       10.68      4.20 o
  10  11   7       78.58       79.74     10.68 o
   0  12   7       46.30       46.22     10.81 o
   1  12   7        3.63        8.14      5.15 o
   2  12   7        0.24        1.00      5.12 o
   3  12   7       36.37       43.66      5.62 o
   4  12   7        0.06        4.55      5.33 o
   5  12   7       31.73       41.59      5.85 o
   6  12   7       23.03       27.58      4.74 o
   7  12   7        1.57        2.02      4.74 o
   1  13   7        0.00        9.84      9.15 o
   2  13   7        9.19       16.81      9.23 o
   3  13   7        1.07        5.23      9.14 o
   0   0   8     3365.19     2732.16     21.63 o
   1   0   8        0.58        7.19      1.25 o
   2   0   8    10015.11     9870.64     57.86 o
   3   0   8      170.64      165.22      2.40 o
   4   0   8      613.65      548.28      6.07 o
   5   0   8      106.80      104.18      4.39 o
   6   0   8     1119.10     1119.26     11.39 o
   7   0   8      176.48      183.35      3.39 o
   8   0   8      126.00      124.51      3.57 o
   9   0   8       30.47       35.86      2.13 o
  10   0   8     3840.89     4028.93     64.36 o
  11   0   8       43.81       75.48      6.21 o
  12   0   8     2427.92     2826.31     41.91 o
  13   0   8        0.00       -1.37      2.59 o
  14   0   8       44.66       24.50      2.48 o
  15   0   8        2.17        1.12      2.64 o
  16   0   8        6.09        3.61      3.10 o
  17   0   8        0.07       -1.51      3.46 o
  18   0   8        7.26        8.89      3.75 o
   1   1   8     1580.32     1549.45      6.41 o
   2   1   8        0.52       -0.64      0.64 o
   3   1   8     1773.17     1828.08      9.42 o
   4   1   8     2037.53     2116.40     10.17 o
   5   1   8     2452.28     2662.11     20.15 o
   6   1   8        0.24        3.26      0.89 o
   7   1   8       75.43       69.11      2.06 o
   8   1   8      527.07      554.50      5.23 o
   9   1   8      232.34      235.71      4.98 o
  10   1   8        0.01       -0.74      1.49 o
  11   1   8     1541.80     1579.55     15.86 o
  12   1   8      267.42      262.93      3.50 o
  13   1   8      458.23      443.96      5.26 o
  14   1   8       25.45       20.37      1.94 o
  15   1   8        8.15        4.36      1.96 o
  16   1   8       18.41       14.32      1.98 o
  17   1   8       11.09       11.57      2.36 o
  18   1   8       16.72       19.20      2.90 o
   0   2   8       10.67        0.98      0.86 o
   1   2   8       22.93       29.00      0.94 o
   2   2   8      196.70      224.41      1.90 o
   3   2   8      109.14      109.49      1.48 o
   4   2   8      119.06       82.44      1.69 o
   5   2   8      617.60      583.79      3.73 o
   6   2   8        0.14        1.00      0.84 o
   7   2   8        0.48       -0.91      0.91 o
   8   2   8       77.37       76.27      2.47 o
   9   2   8       67.14       71.23      2.59 o
  10   2   8       10.95        9.44      1.60 o
  11   2   8      754.82      843.07      9.89 o
  12   2   8        0.02       -1.72      1.72 o
  13   2   8       72.99       84.59      3.35 o
  14   2   8       10.59        9.65      1.88 o
  15   2   8       14.14       15.37      2.01 o
  16   2   8        0.49       -0.70      1.98 o
  17   2   8        0.72        0.62      2.43 o
  18   2   8        1.07        4.04      2.53 o
   1   3   8      109.46       87.39      1.83 o
   2   3   8      313.54      302.15      2.32 o
   3   3   8       36.14       29.00      1.00 o
   4   3   8     1004.97     1091.03      6.21 o
   5   3   8      126.91      152.44      2.23 o
   6   3   8       53.17       64.89      2.34 o
   7   3   8       16.22       15.53      1.16 o
   8   3   8      635.18      568.35      4.60 o
   9   3   8       31.06       25.45      1.51 o
  10   3   8      489.41      519.30      5.56 o
  11   3   8       10.81       10.47      1.72 o
  12   3   8      135.17      110.89      3.27 o
  13   3   8        9.70        7.24      1.78 o
  14   3   8        1.89       -1.08      1.80 o
  15   3   8       23.26       17.10      2.01 o
  16   3   8        2.48        3.15      2.44 o
  17   3   8        2.81       -1.72      2.95 o
  18   3   8        0.06       -4.25      5.09 o
   0   4   8    22556.60    22297.54    167.93 o
   1   4   8      519.13      522.61     10.58 o
   2   4   8     5700.50     5877.97     32.08 o
   3   4   8      179.89      216.07      6.14 o
   4   4   8      182.73      174.72      2.84 o
   5   4   8      480.39      450.55      4.20 o
   6   4   8      158.28      168.69      2.63 o
   7   4   8      286.86      256.67      3.41 o
   8   4   8      152.84      185.90      2.96 o
   9   4   8       18.63       21.04      1.91 o
  10   4   8       68.16       69.14      3.62 o
  11   4   8       52.96       39.17      2.20 o
  12   4   8      206.61      222.39      4.02 o
  13   4   8       16.61       16.83      2.02 o
  14   4   8       26.43       27.42      2.39 o
  15   4   8        6.72        5.90      2.75 o
  16   4   8       13.18       12.17      3.05 o
  17   4   8        0.54       -3.30      3.30 o
   1   5   8     1607.72     1679.57     10.67 o
   2   5   8       62.63       56.77      3.29 o
   3   5   8      431.43      409.01      3.59 o
   4   5   8       71.68       94.78      2.99 o
   5   5   8       94.68       86.51      3.47 o
   6   5   8       20.50        9.66      1.88 o
   7   5   8      137.32      165.85      4.02 o
   8   5   8        1.17       -0.16      1.48 o
   9   5   8       27.06       40.44      4.96 o
  10   5   8        1.93       -0.68      1.72 o
  11   5   8       40.55       40.55      2.23 o
  12   5   8        3.99        1.61      2.38 o
  13   5   8        2.69       -2.33      2.49 o
  14   5   8        1.98        0.68      2.65 o
  15   5   8       15.44       27.47      2.97 o
  16   5   8       25.01       26.60      3.50 o
  17   5   8       28.64       47.99      3.86 o
   0   6   8      798.50      716.42      6.51 o
   1   6   8     1833.63     1781.62     13.71 o
   2   6   8       55.27       24.51      3.93 o
   3   6   8       34.57       39.81      4.81 o
   4   6   8        8.45        2.95      1.53 o
   5   6   8       16.57       13.88      1.66 o
   6   6   8       77.23       69.62      3.68 o
   7   6   8      238.96      211.40      4.72 o
   8   6   8      246.24      205.72      5.55 o
   9   6   8      160.60      108.34      3.23 o
  10   6   8       16.61        7.40      2.10 o
  11   6   8        0.82       -2.24      2.24 o
  12   6   8        0.00       -2.10      2.10 o
  13   6   8       21.40       13.11      2.63 o
  14   6   8       30.77       18.90      2.86 o
  15   6   8        2.35       -0.61      3.35 o
  16   6   8        1.74       -0.76      3.38 o
   1   7   8       17.86       19.99      1.79 o
   2   7   8      796.93      776.84      7.43 o
   3   7   8        0.03       -2.34      3.75 o
   4   7   8        1.82        0.81      1.78 o
   5   7   8        8.92        7.23      2.54 o
   6   7   8       52.47       45.09      2.58 o
   7   7   8       14.64        5.37      2.29 o
   8   7   8       84.56       55.10      3.22 o
   9   7   8        6.05        2.45      2.61 o
  10   7   8       93.47       71.17      6.02 o
  11   7   8       15.71       15.03      2.44 o
  12   7   8       43.17       45.10      2.80 o
  13   7   8        0.67        0.42      2.32 o
  14   7   8        0.09       -2.79      2.79 o
  15   7   8        9.23        8.62      3.40 o
   0   8   8      295.80      264.42      7.60 o
   1   8   8        0.53        3.76      1.96 o
   2   8   8       79.26       99.20      3.69 o
   3   8   8       63.03       63.12      3.14 o
   4   8   8        4.35        1.84      3.19 o
   5   8   8       31.27       31.42      2.59 o
   6   8   8       22.82       24.18      2.97 o
   7   8   8        6.49        1.70      2.31 o
   8   8   8       12.95       15.00      2.59 o
   9   8   8        4.62        2.90      2.70 o
  10   8   8      112.52      111.68      5.11 o
  11   8   8        6.78        5.91      2.86 o
  12   8   8      128.45      155.28      5.01 o
  13   8   8        4.30        5.29      2.75 o
  14   8   8       25.58       19.82      2.88 o
   1   9   8       74.77       69.49      5.11 o
   2   9   8        0.26       -2.59      2.87 o
   3   9   8       94.00      118.70      4.89 o
   4   9   8       10.46       12.24      3.22 o
   5   9   8       71.65       66.43      4.11 o
   6   9   8        5.46        2.09      3.00 o
   7   9   8       17.52        7.42      3.24 o
   8   9   8       15.76       14.57      3.47 o
   9   9   8        5.80        4.63      2.79 o
  10   9   8        5.60        3.06      2.97 o
  11   9   8      201.33      241.36      6.28 o
  12   9   8        0.55        3.08      3.28 o
  13   9   8      178.50      215.30      7.91 o
   0  10   8       30.21       34.39      6.56 o
   1  10   8       76.49       75.67      5.60 o
   2  10   8      317.88      316.39      6.66 o
   3  10   8        0.56       -0.06      3.31 o
   4  10   8        8.43        7.70      3.39 o
   5  10   8       10.68        3.88      3.40 o
   6  10   8       34.84       37.95      3.20 o
   7  10   8        6.76       -0.23      3.40 o
   8  10   8        2.70        4.17      3.65 o
   9  10   8        4.55        4.68      3.88 o
  10  10   8       90.93       78.19      6.20 o
  11  10   8        0.74        2.57      5.04 o
   1  11   8        3.39        9.63      4.61 o
   2  11   8       12.45       14.28      4.71 o
   3  11   8        4.88       13.47      4.80 o
   4  11   8        0.10       -3.63      3.63 o
   5  11   8        1.65        1.03      4.04 o
   6  11   8       17.47       23.47      3.98 o
   7  11   8        0.74       -0.08      3.62 o
   8  11   8        4.68        1.95      3.94 o
   9  11   8        9.04        5.90      6.72 o
   0  12   8        6.69       20.61      7.38 o
   1  12   8        0.10        6.86      5.07 o
   2  12   8       15.21       25.98      6.40 o
   3  12   8        4.63       10.29      6.31 o
   4  12   8        0.77        0.89      6.42 o
   5  12   8       26.49       40.76      6.38 o
   6  12   8        0.34       -0.58      5.33 o
   7  12   8        5.94        5.70     12.09 o
   1   1   9      578.02      616.54      3.11 o
   2   1   9     1137.06     1165.85      5.33 o
   3   1   9      181.08      161.41      2.06 o
   4   1   9     6736.47     7096.59     44.30 o
   5   1   9      390.79      412.91      2.71 o
   6   1   9      137.33      185.94      2.47 o
   7   1   9        3.50        4.34      1.02 o
   8   1   9      107.14      110.88      2.74 o
   9   1   9       25.77       15.37      1.52 o
  10   1   9       28.26       26.58      2.20 o
  11   1   9        0.25        2.36      1.62 o
  12   1   9      412.24      426.81      4.16 o
  13   1   9        5.22       -0.07      1.85 o
  14   1   9       12.61        4.64      1.88 o
  15   1   9       23.24       23.45      2.23 o
  16   1   9        1.06       -0.87      1.92 o
  17   1   9        3.97        2.16      2.45 o
  18   1   9       41.12       40.01      3.28 o
   0   2   9       12.50       15.28      1.36 o
   1   2   9     1040.71     1128.38      5.56 o
   2   2   9     2154.81     2036.05     10.16 o
   3   2   9     1338.15     1531.44      7.35 o
   4   2   9      138.60      108.62      1.97 o
   5   2   9      202.63      177.83      2.07 o
   6   2   9        9.82        7.76      0.99 o
   7   2   9       42.61       32.57      1.19 o
   8   2   9        0.00        0.36      1.22 o
   9   2   9       60.92       45.88      1.77 o
  10   2   9      142.80      150.21      3.98 o
  11   2   9      565.37      603.93      5.56 o
  12   2   9        7.06        4.97      2.35 o
  13   2   9       98.48      119.33      3.46 o
  14   2   9       50.34       41.77      2.12 o
  15   2   9       28.28       28.27      2.13 o
  16   2   9        0.54       -0.74      2.30 o
  17   2   9        0.80        0.87      2.47 o
  18   2   9       16.50       27.09      3.41 o
   1   3   9      733.15      678.15      4.01 o
   2   3   9      413.44      372.55      3.95 o
   3   3   9      250.50      263.00      3.03 o
   4   3   9      128.95      127.79      2.91 o
   5   3   9        3.80       14.70      1.21 o
   6   3   9     1331.98     1489.35     16.85 o
   7   3   9       78.95       76.07      2.24 o
   8   3   9      257.37      280.47      3.31 o
   9   3   9       71.12       72.40      3.09 o
  10   3   9      208.08      238.88      4.49 o
  11   3   9       12.86       10.75      1.70 o
  12   3   9        0.01       -1.68      1.68 o
  13   3   9        3.71       -1.77      1.77 o
  14   3   9       30.73       27.84      2.03 o
  15   3   9       43.93       43.03      2.66 o
  16   3   9       40.53       44.21      2.91 o
  17   3   9        7.47        7.12      2.89 o
   0   4   9     1241.63     1217.54      8.96 o
   1   4   9     7093.65     7872.59     42.99 o
   2   4   9      696.61      738.67      8.29 o
   3   4   9       29.81       19.68      2.85 o
   4   4   9       19.02       17.04      1.10 o
   5   4   9      187.38      183.01      2.74 o
   6   4   9        2.63       -0.24      1.32 o
   7   4   9      518.86      503.43      4.84 o
   8   4   9       54.33       43.75      2.70 o
   9   4   9      510.38      500.01     10.28 o
  10   4   9        0.25       -1.61      1.69 o
  11   4   9        7.78        4.33      1.75 o
  12   4   9      100.65      102.15      3.47 o
  13   4   9        7.67        0.77      2.13 o
  14   4   9       31.59       37.07      2.52 o
  15   4   9       17.98       13.12      2.86 o
  16   4   9       45.87       54.02      3.68 o
  17   4   9        0.64        3.74      3.42 o
   1   5   9      233.50      240.98      4.11 o
   2   5   9       26.41       27.97      1.35 o
   3   5   9      375.94      382.80      4.19 o
   4   5   9        0.30       -0.84      1.54 o
   5   5   9       44.39       47.92      2.59 o
   6   5   9        2.83        0.03      1.94 o
   7   5   9       44.40       33.71      1.68 o
   8   5   9      486.05      465.87      8.42 o
   9   5   9        8.93        6.03      3.18 o
  10   5   9        0.05       -1.87      1.87 o
  11   5   9        2.35       -1.80      2.30 o
  12   5   9       52.68       43.44      2.72 o
  13   5   9       15.94        9.57      2.60 o
  14   5   9       76.54       68.79      3.70 o
  15   5   9        1.02        1.29      2.81 o
  16   5   9       42.30       39.86      3.72 o
   0   6   9       83.09       96.20      6.06 o
   1   6   9     1358.14     1276.33     13.01 o
   2   6   9       20.22       21.15      3.90 o
   3   6   9        4.25        2.23      1.71 o
   4   6   9       37.98       35.81      4.01 o
   5   6   9       46.52       31.21      3.82 o
   6   6   9        1.44       -2.00      2.00 o
   7   6   9      105.42       77.96      3.87 o
   8   6   9       41.51       33.59      3.18 o
   9   6   9      267.92      227.36      4.82 o
  10   6   9        5.88       -1.89      1.89 o
  11   6   9       16.96        6.76      2.40 o
  12   6   9       19.28       13.56      2.62 o
  13   6   9        4.04        4.78      2.66 o
  14   6   9        0.04       -2.27      2.74 o
  15   6   9        0.02       -3.26      3.26 o
  16   6   9        0.03       -3.41      3.41 o
   1   7   9      269.80      267.68      3.81 o
   2   7   9      855.32      857.72     11.98 o
   3   7   9      423.35      335.00      6.45 o
   4   7   9       46.83       47.11      5.38 o
   5   7   9        0.95       -2.06      2.06 o
   6   7   9       49.32       26.98      2.42 o
   7   7   9        2.15       -0.42      2.43 o
   8   7   9       16.19       12.62      2.43 o
   9   7   9       26.72       12.75      2.57 o
  10   7   9       65.42       58.60      3.25 o
  11   7   9        5.42        2.89      2.35 o
  12   7   9       13.90       12.44      2.64 o
  13   7   9        1.38       -0.56      2.71 o
  14   7   9        2.12       -3.22      3.24 o
  15   7   9        8.61        3.61      3.43 o
   0   8   9       24.79       11.32      2.57 o
   1   8   9       15.97       17.53      1.86 o
   2   8   9      287.64      311.05      4.64 o
   3   8   9       38.94       37.27      3.11 o
   4   8   9       66.46       55.29      4.34 o
   5   8   9       25.68       19.78      3.09 o
   6   8   9      206.24      208.67      4.82 o
   7   8   9       10.39        6.10      2.49 o
   8   8   9       81.95       72.74      4.24 o
   9   8   9        3.90        1.99      2.82 o
  10   8   9        1.90       -1.72      2.75 o
  11   8   9       81.44       72.45      4.05 o
  12   8   9        1.91        4.73      2.68 o
  13   8   9        6.78        9.41      2.64 o
  14   8   9       42.89       42.82      3.64 o
   1   9   9        0.12       -2.90      2.90 o
   2   9   9      119.89      125.67      5.02 o
   3   9   9      236.20      232.60      5.25 o
   4   9   9      246.01      240.90      5.66 o
   5   9   9        0.47        2.31      4.30 o
   6   9   9        4.14       -1.05      3.14 o
   7   9   9        9.36        1.60      2.57 o
   8   9   9       40.91       28.83      2.90 o
   9   9   9        1.75       -0.50      2.89 o
  10   9   9        2.24        0.13      3.06 o
  11   9   9       28.71       23.31      3.19 o
  12   9   9       70.27       59.58      4.11 o
  13   9   9       67.28       63.55      8.47 o
   0  10   9       35.47       44.09      7.25 o
   1  10   9        0.43       -1.24      3.15 o
   2  10   9        1.19        5.75      3.25 o
   3  10   9        6.01        9.80      3.38 o
   4  10   9        1.02        1.40      3.35 o
   5  10   9        0.99        3.75      2.62 o
   6  10   9       36.06       33.86      3.54 o
   7  10   9        1.06       -3.46      3.46 o
   8  10   9        2.43       -2.56      3.79 o
   9  10   9        5.37       -0.13      4.06 o
  10  10   9       12.59        6.96      4.76 o
  11  10   9       14.13        7.89      7.15 o
   1  11   9       17.17       19.68      4.68 o
   2  11   9       48.02       73.33      5.84 o
   3  11   9       15.22       12.26      3.74 o
   4  11   9        7.12        7.33      4.27 o
   5  11   9       19.93       13.36      4.03 o
   6  11   9        5.56        5.14      4.92 o
   7  11   9        8.97        4.19      4.74 o
   8  11   9        2.27        3.59      4.45 o
   9  11   9        5.00        3.28      4.77 o
   0  12   9       16.80       29.02     12.52 o
   1  12   9       11.61       16.10      8.75 o
   2  12   9       29.36       36.95      8.94 o
   3  12   9        8.20        5.67      8.64 o
   4  12   9        8.94        4.31      7.30 o
   5  12   9        0.70       -2.33      8.40 o
   6  12   9       27.32       40.13      7.98 o
   0   0  10       58.09       67.50      2.70 o
   1   0  10      890.23      949.68      6.27 o
   2   0  10       14.09        6.92      1.16 o
   3   0  10      263.94      245.84      3.05 o
   4   0  10        5.27        9.59      1.28 o
   5   0  10      659.18      712.62      8.10 o
   6   0  10      165.97      205.86      3.34 o
   7   0  10      130.22      133.34      3.58 o
   8   0  10        4.92        6.52      1.81 o
   9   0  10      474.93      503.77     15.43 o
  10   0  10        0.71        0.97      3.60 o
  11   0  10      128.06      143.35     11.09 o
  12   0  10      118.51      137.18      5.97 o
  13   0  10       37.72       46.17      3.17 o
  14   0  10        1.90       -2.52      2.52 o
  15   0  10       29.80       24.12      2.85 o
  16   0  10        4.59       -2.33      3.19 o
  17   0  10       21.06       27.16      4.50 o
  18   0  10        5.07        4.32      4.50 o
   1   1  10       28.08       23.45      0.89 o
   2   1  10      751.40      744.40      4.02 o
   3   1  10      433.12      493.78      3.17 o
   4   1  10     1203.00     1288.48      6.39 o
   5   1  10        8.29        6.56      0.89 o
   6   1  10       49.51       33.75      1.50 o
   7   1  10        5.19        0.85      1.32 o
   8   1  10       18.76       17.66      1.49 o
   9   1  10       14.68       11.33      1.57 o
  10   1  10       55.95       65.37      8.50 o
  11   1  10      399.52      471.08      7.48 o
  12   1  10      138.81      129.87      3.15 o
  13   1  10      210.62      215.12      4.14 o
  14   1  10        0.02       -2.03      2.03 o
  15   1  10       32.69       30.33      2.32 o
  16   1  10       28.92       26.52      2.38 o
  17   1  10        0.06        0.75      2.47 o
   0   2  10     3941.66     3813.32     23.64 o
   1   2  10      281.46      276.82      2.25 o
   2   2  10      951.79      974.84      4.93 o
   3   2  10      223.03      239.96      2.33 o
   4   2  10      389.19      417.28      3.19 o
   5   2  10       27.61       29.99      1.15 o
   6   2  10      663.72      694.61      4.79 o
   7   2  10       23.55       22.68      1.27 o
   8   2  10      171.18      181.56      2.87 o
   9   2  10      108.30      117.24      3.03 o
  10   2  10      621.99      657.62     12.53 o
  11   2  10      258.75      284.92      4.06 o
  12   2  10       95.64       85.83      3.92 o
  13   2  10        6.40        3.19      1.85 o
  14   2  10       40.74       16.93      2.01 o
  15   2  10        3.75        1.77      2.13 o
  16   2  10       14.63       24.78      2.69 o
  17   2  10        3.19        3.72      2.67 o
   1   3  10     1382.47     1607.01      8.64 o
   2   3  10       13.43        0.64      1.69 o
   3   3  10     1025.72     1051.80      6.95 o
   4   3  10       19.41       14.71      1.18 o
   5   3  10       39.32       36.04      1.77 o
   6   3  10      116.93      132.46      2.98 o
   7   3  10      277.00      280.73      4.45 o
   8   3  10       56.21       43.44      2.41 o
   9   3  10     2044.20     2120.23     32.10 o
  10   3  10      139.69      144.35      5.23 o
  11   3  10      450.08      463.49      5.83 o
  12   3  10       52.54       66.91      3.53 o
  13   3  10        2.49       -1.78      1.78 o
  14   3  10       27.10       23.30      2.13 o
  15   3  10       59.41       71.77      4.37 o
  16   3  10        6.88       -0.11      2.78 o
  17   3  10       78.22      113.43      5.81 o
   0   4  10     2180.26     2348.20     18.99 o
   1   4  10     1721.22     1882.87     10.54 o
   2   4  10        0.03        0.55      2.49 o
   3   4  10      616.90      621.90      4.53 o
   4   4  10       11.31        9.70      1.35 o
   5   4  10       79.64       92.19      2.71 o
   6   4  10       34.84       24.66      1.56 o
   7   4  10      319.70      288.72      4.63 o
   8   4  10        0.07       -0.54      1.95 o
   9   4  10      942.10     1013.47     16.70 o
  10   4  10        5.17        0.66      1.67 o
  11   4  10       29.35       26.06      2.05 o
  12   4  10        0.55       -2.06      2.06 o
  13   4  10        0.32       -2.19      2.19 o
  14   4  10        1.71        4.58      2.32 o
  15   4  10       30.73       33.78      3.05 o
  16   4  10        0.71        1.84      3.28 o
  17   4  10       32.48       41.49      4.31 o
   1   5  10        4.10        2.75      1.34 o
   2   5  10        6.05        2.74      1.64 o
   3   5  10       12.42        5.49      1.94 o
   4   5  10      141.03       87.77      3.16 o
   5   5  10       30.76       26.98      1.68 o
   6   5  10        2.40       -1.67      1.67 o
   7   5  10      103.50       90.30      3.40 o
   8   5  10      143.07      102.04      4.76 o
   9   5  10       14.76       14.65      2.20 o
  10   5  10       48.95       34.65      2.51 o
  11   5  10        0.84        0.30      2.35 o
  12   5  10        3.91        1.08      2.49 o
  13   5  10        4.50       -0.13      2.61 o
  14   5  10        4.91        1.47      2.81 o
  15   5  10        1.35        0.66      3.29 o
  16   5  10        0.45       -3.43      3.43 o
   0   6  10     1720.36     1754.10     19.64 o
   1   6  10      610.45      579.46      7.37 o
   2   6  10      878.77      980.41     12.45 o
   3   6  10      381.88      401.60      9.42 o
   4   6  10      105.69       86.81      9.76 o
   5   6  10       27.80       24.10      3.33 o
   6   6  10       15.11        6.24      2.24 o
   7   6  10        1.80       -2.28      2.28 o
   8   6  10       66.34       39.19      2.44 o
   9   6  10      261.28      249.37      4.49 o
  10   6  10        5.35       -1.69      2.25 o
  11   6  10        0.10       -2.40      2.40 o
  12   6  10       33.96       23.68      2.74 o
  13   6  10        4.44        1.77      2.70 o
  14   6  10        5.61        5.74      3.00 o
  15   6  10       11.66        5.98      3.41 o
   1   7  10     1879.46     1877.15     27.03 o
   2   7  10      142.35      128.42      6.57 o
   3   7  10      570.06      562.45     11.26 o
   4   7  10        8.72        5.76      2.20 o
   5   7  10       71.54       41.41      2.38 o
   6   7  10       39.29       35.91      2.43 o
   7   7  10      228.26      183.18      4.51 o
   8   7  10        0.22       -2.47      2.47 o
   9   7  10       84.79       66.26      4.20 o
  10   7  10        0.48       -1.35      2.23 o
  11   7  10      147.32      136.55      4.40 o
  12   7  10        1.65       -1.00      2.67 o
  13   7  10      196.16      217.50      5.48 o
  14   7  10        0.40       -1.27      3.28 o
  15   7  10        0.17       -5.75      5.83 o
   0   8  10      157.20      170.22      6.06 o
   1   8  10       53.96       48.91      3.42 o
   2   8  10       42.35       30.85      2.46 o
   3   8  10      389.72      389.22      6.15 o
   4   8  10        0.20       -2.08      2.08 o
   5   8  10      240.15      219.42      4.96 o
   6   8  10       72.81       63.15      3.70 o
   7   8  10        0.84       -2.36      2.41 o
   8   8  10        1.96       -2.52      2.52 o
   9   8  10        7.31       -0.79      2.71 o
  10   8  10       29.62       28.54      3.00 o
  11   8  10       16.05       12.10      2.24 o
  12   8  10       11.51       13.38      2.94 o
  13   8  10        1.89        3.72      3.35 o
  14   8  10        0.16        6.83      5.97 o
   1   9  10       30.13       26.74      3.14 o
   2   9  10        0.04       -1.99      2.52 o
   3   9  10       78.89       80.07      3.79 o
   4   9  10       71.90       58.55      2.76 o
   5   9  10        0.87       -1.08      2.46 o
   6   9  10        0.66       -2.59      2.59 o
   7   9  10        7.18        2.73      2.74 o
   8   9  10        0.52       -1.36      2.81 o
   9   9  10        9.04        5.38      2.87 o
  10   9  10       30.41       18.19      3.09 o
  11   9  10       14.69        7.11      3.46 o
  12   9  10       79.30       61.69      4.68 o
   0  10  10       16.19        7.15      3.89 o
   1  10  10        0.07       -2.67      2.67 o
   2  10  10        9.81       14.93      3.39 o
   3  10  10       17.74       28.14      3.64 o
   4  10  10        4.60        3.27      3.66 o
   5  10  10        2.75        0.55      3.12 o
   6  10  10        1.42        1.70      3.39 o
   7  10  10        0.03        1.29      3.62 o
   8  10  10       13.23       18.47      4.09 o
   9  10  10       27.47       19.73      4.12 o
  10  10  10       14.29       10.56      3.46 o
  11  10  10       10.21       10.44      4.89 o
   1  11  10       29.04       26.04      8.35 o
   2  11  10        1.16       -4.28      4.73 o
   3  11  10       66.27       63.62      7.60 o
   4  11  10        7.32        2.51      5.07 o
   5  11  10       25.75       23.31      5.06 o
   6  11  10        2.27       -9.54     11.10 o
   7  11  10       56.87       63.86      9.83 o
   8  11  10        0.12       -1.00      4.58 o
   0  12  10        7.90       19.06     12.80 o
   1  12  10       46.39       62.85      9.65 o
   2  12  10        2.84       23.28      8.84 o
   3  12  10        7.38       14.65      8.71 o
   4  12  10        0.35       -5.44      5.44 o
   5  12  10        3.80        1.00      9.89 o
   1   1  11        0.05       -0.78      0.78 o
   2   1  11        5.31        0.44      0.84 o
   3   1  11      293.86      290.16      2.32 o
   4   1  11      644.40      598.15      3.40 o
   5   1  11        0.85       -0.92      0.92 o
   6   1  11        0.16       -1.08      1.08 o
   7   1  11        6.64       12.01      1.27 o
   8   1  11       19.55       12.96      1.56 o
   9   1  11       47.24       35.86      2.31 o
  10   1  11      448.14      490.85      9.62 o
  11   1  11      153.55      159.85      3.69 o
  12   1  11      489.57      538.51      5.65 o
  13   1  11       26.20       17.07      1.98 o
  14   1  11      104.22      113.82      3.92 o
  15   1  11       17.04       18.08      2.46 o
  16   1  11       13.06       14.43      2.81 o
  17   1  11        2.74        2.39      2.73 o
   0   2  11        7.64        2.67      1.21 o
   1   2  11      249.27      255.87      2.22 o
   2   2  11      369.23      333.66      2.44 o
   3   2  11      718.79      695.32      5.02 o
   4   2  11      108.18      122.37      2.08 o
   5   2  11        8.73        4.62      1.10 o
   6   2  11        3.61        2.83      1.05 o
   7   2  11       15.36        8.59      1.23 o
   8   2  11      567.74      585.52      6.09 o
   9   2  11      477.01      519.24      9.66 o
  10   2  11     1175.72     1264.92     19.11 o
  11   2  11      621.46      698.92     10.81 o
  12   2  11       62.57       53.37      2.35 o
  13   2  11       53.66       44.61      2.13 o
  14   2  11        0.18       -2.20      2.20 o
  15   2  11       26.01       17.96      2.27 o
  16   2  11        3.02        0.73      2.62 o
  17   2  11        1.21        2.49      3.67 o
   1   3  11      568.78      563.48      3.88 o
   2   3  11        0.90       -1.17      1.17 o
   3   3  11       14.05       23.10      1.26 o
   4   3  11       21.45       26.22      1.55 o
   5   3  11        0.60       -1.00      1.24 o
   6   3  11      147.09      138.48      2.83 o
   7   3  11      101.55       88.96      2.75 o
   8   3  11       13.69       18.36      3.31 o
   9   3  11       91.55      100.04      6.69 o
  10   3  11      369.93      392.00      7.97 o
  11   3  11       82.35       86.64      4.14 o
  12   3  11       67.41       73.51      3.72 o
  13   3  11       11.28        5.08      2.22 o
  14   3  11       43.59       62.30      3.17 o
  15   3  11        8.89        5.77      2.54 o
  16   3  11       48.75       85.50      4.62 o
  17   3  11        0.16        3.20      3.94 o
   0   4  11       98.37      123.65      3.22 o
   1   4  11      792.90      749.65      5.65 o
   2   4  11      109.16       97.32      2.77 o
   3   4  11      219.93      237.96      3.18 o
   4   4  11       25.46       16.48      1.61 o
   5   4  11       75.37       79.19      2.66 o
   6   4  11        4.39        2.08      1.56 o
   7   4  11       49.01       44.92      2.53 o
   8   4  11       24.67       26.25      2.09 o
   9   4  11      330.65      318.30      5.87 o
  10   4  11       49.55       44.69      2.25 o
  11   4  11       13.06        6.73      2.14 o
  12   4  11        0.05       -1.59      2.35 o
  13   4  11        0.42       -2.22      2.22 o
  14   4  11        3.69        3.03      2.77 o
  15   4  11        3.18        9.98      3.37 o
  16   4  11        0.03       -2.00      3.94 o
   1   5  11        2.62        8.91      1.39 o
   2   5  11        3.46       -1.28      2.83 o
   3   5  11       66.68       59.70      4.58 o
   4   5  11       11.38        8.52      2.89 o
   5   5  11      146.11      122.70      4.19 o
   6   5  11       93.74       78.56      3.19 o
   7   5  11       38.11       43.13      2.79 o
   8   5  11        0.00       -0.44      2.05 o
   9   5  11       52.92       45.78      2.64 o
  10   5  11      109.53       96.59      4.08 o
  11   5  11        1.51       -0.91      2.46 o
  12   5  11        8.74        5.54      2.58 o
  13   5  11       25.81       23.90      2.86 o
  14   5  11        2.77        2.71      2.87 o
  15   5  11        8.53        5.77      3.36 o
  16   5  11       23.51       14.87      3.64 o
   0   6  11     1104.57     1036.21     17.44 o
   1   6  11     1022.42     1033.88      9.36 o
   2   6  11     1250.14     1278.17     16.27 o
   3   6  11      292.79      282.11     10.49 o
   4   6  11     1005.99      945.96     13.27 o
   5   6  11       77.00       56.03      5.81 o
   6   6  11       15.24       12.84      1.92 o
   7   6  11       96.56       85.12      3.55 o
   8   6  11      272.21      268.98      4.50 o
   9   6  11      234.80      222.17      4.40 o
  10   6  11       24.32       14.01      2.37 o
  11   6  11        8.31        5.95      2.54 o
  12   6  11        1.84       -2.60      2.60 o
  13   6  11        0.40       -2.61      2.72 o
  14   6  11        4.23        1.51      3.10 o
  15   6  11        7.72        2.40      3.50 o
   1   7  11       75.90       99.44      3.60 o
   2   7  11       54.62       65.82      3.93 o
   3   7  11       75.42       83.46      4.01 o
   4   7  11        1.19        2.60      2.54 o
   5   7  11       43.33       38.55      2.50 o
   6   7  11        1.38       -0.21      2.35 o
   7   7  11        1.16       -2.45      2.45 o
   8   7  11        4.62       -0.67      2.04 o
   9   7  11        1.35       -1.14      2.21 o
  10   7  11       40.38       28.51      2.52 o
  11   7  11        3.92       -0.70      2.49 o
  12   7  11       12.63        9.49      2.78 o
  13   7  11        3.23        3.83      3.08 o
  14   7  11        1.23       -1.16      3.38 o
   0   8  11       80.34       76.08      4.40 o
   1   8  11       26.23       18.30      2.25 o
   2   8  11      109.28      101.73      3.54 o
   3   8  11      123.28      122.13      3.68 o
   4   8  11       33.81       27.74      2.20 o
   5   8  11      211.01      175.42      4.43 o
   6   8  11       50.56       52.73      3.27 o
   7   8  11        5.96        3.12      2.53 o
   8   8  11        3.45       -1.09      2.65 o
   9   8  11        5.91        8.20      2.83 o
  10   8  11       33.05       27.21      2.60 o
  11   8  11       12.80       14.10      2.70 o
  12   8  11        1.14       -0.41      2.99 o
  13   8  11       11.60       12.39      3.47 o
   1   9  11        3.74        3.63      2.63 o
   2   9  11        9.82        9.01      2.63 o
   3   9  11        0.09       -0.27      2.08 o
   4   9  11       77.95       65.12      3.73 o
   5   9  11        0.20       -2.35      2.35 o
   6   9  11        1.27       -2.51      2.51 o
   7   9  11        7.34       -2.11      2.63 o
   8   9  11        4.88        1.96      2.80 o
   9   9  11        0.00       -2.88      2.88 o
  10   9  11       20.82       17.25      3.40 o
  11   9  11       90.96      107.22      5.88 o
  12   9  11       90.33      137.43      7.73 o
   0  10  11        6.66        2.92      5.01 o
   1  10  11        1.52       -3.36      3.36 o
   2  10  11       11.81        4.78      3.43 o
   3  10  11        0.11       -4.39      4.39 o
   4  10  11       30.71       24.85      3.86 o
   5  10  11       12.37        7.14      3.41 o
   6  10  11       10.20        9.84      2.97 o
   7  10  11       15.10       10.40      3.10 o
   8  10  11       65.53       76.67      4.45 o
   9  10  11        0.03       -1.40      3.30 o
  10  10  11       23.80       26.61      3.63 o
   1  11  11        0.02       -5.13      5.13 o
   2  11  11        8.43        9.43      7.10 o
   3  11  11        0.43       -4.98      7.01 o
   4  11  11        2.76       -5.14      5.14 o
   5  11  11       22.08       20.09      6.33 o
   6  11  11        3.26        4.96      7.21 o
   7  11  11        1.04        7.32      5.11 o
   8  11  11        2.14       -0.26      4.84 o
   0  12  11      167.98      186.92     17.64 o
   1  12  11       80.57      119.37     12.23 o
   2  12  11       49.95       48.88      9.34 o
   3  12  11        5.95        1.57      5.54 o
   4  12  11        0.01       -5.57      5.57 o
   0   0  12      843.67      749.35      7.17 o
   1   0  12       41.14       51.85      2.36 o
   2   0  12      741.05      826.60      6.18 o
   3   0  12       32.03       41.00      1.66 o
   4   0  12       86.97       77.43      3.80 o
   5   0  12       12.06       14.85      1.44 o
   6   0  12        3.97        4.41      1.61 o
   7   0  12       15.38       16.36      1.78 o
   8   0  12      279.35      320.03      6.81 o
   9   0  12        0.46       -2.38      2.38 o
  10   0  12       95.76      117.14      8.94 o
  11   0  12        3.38        5.73      2.34 o
  12   0  12        7.60        9.75      2.97 o
  13   0  12        2.27        0.31      2.99 o
  14   0  12      151.71      174.37      5.94 o
  15   0  12        6.04       -0.24      3.08 o
  16   0  12       27.68       30.23      4.57 o
  17   0  12        0.41        1.42      4.69 o
   1   1  12      119.98      121.21      2.14 o
   2   1  12      383.44      384.77      3.34 o
   3   1  12     1890.98     1924.96     10.53 o
   4   1  12      360.26      384.90      2.78 o
   5   1  12      946.60     1048.90      6.43 o
   6   1  12       25.06       36.58      1.26 o
   7   1  12       48.14       37.60      1.48 o
   8   1  12       78.09       89.89      2.80 o
   9   1  12        0.41       -2.12      2.32 o
  10   1  12       36.91       50.06      8.03 o
  11   1  12      294.03      332.90      4.41 o
  12   1  12      427.53      493.15      5.64 o
  13   1  12       95.84       98.42      3.52 o
  14   1  12       42.33       26.21      2.51 o
  15   1  12        3.07        1.64      2.39 o
  16   1  12        4.12        3.12      2.77 o
  17   1  12        1.61       -0.52      2.75 o
   0   2  12       26.75       31.88      1.44 o
   1   2  12      694.92      642.32      3.60 o
   2   2  12        6.04        3.62      0.93 o
   3   2  12      179.13      167.08      2.29 o
   4   2  12        2.88        2.13      1.05 o
   5   2  12      582.23      589.56      4.27 o
   6   2  12        0.03       -1.09      1.09 o
   7   2  12      320.98      307.69      4.48 o
   8   2  12       93.99       86.94      4.61 o
   9   2  12       16.31       17.74      3.76 o
  10   2  12       20.50       21.62      1.87 o
  11   2  12      392.89      449.34      7.21 o
  12   2  12       20.90       14.76      1.92 o
  13   2  12      179.94      218.14      4.30 o
  14   2  12        8.13       10.60      2.22 o
  15   2  12        7.87        2.76      2.49 o
  16   2  12        0.85       -0.21      3.33 o
  17   2  12       17.37       21.65      4.30 o
   1   3  12       15.57       16.33      1.12 o
   2   3  12      395.33      420.87      3.78 o
   3   3  12        0.59       -1.33      1.33 o
   4   3  12        1.70        3.66      1.30 o
   5   3  12        4.36        5.08      1.30 o
   6   3  12       12.02        5.68      1.57 o
   7   3  12      126.81      114.75      4.55 o
   8   3  12        2.23        0.25      2.21 o
   9   3  12       11.24        3.97      1.53 o
  10   3  12      830.03      859.13     14.47 o
  11   3  12       50.72       68.11      3.80 o
  12   3  12        4.47       -0.43      1.92 o
  13   3  12        0.96       -0.99      2.33 o
  14   3  12      100.42      124.57      4.54 o
  15   3  12       12.87       16.34      2.91 o
  16   3  12       34.16       45.99      6.41 o
   0   4  12      888.54      895.57      8.56 o
   1   4  12       91.42       74.35      3.67 o
   2   4  12       20.60       35.43      2.42 o
   3   4  12       47.96       55.98      3.94 o
   4   4  12      175.55      136.36      3.33 o
   5   4  12       17.13       11.17      1.80 o
   6   4  12       13.20        3.14      1.57 o
   7   4  12        6.99        1.50      1.82 o
   8   4  12      571.96      518.95      8.23 o
   9   4  12       43.47       40.10      2.21 o
  10   4  12       84.61       83.56      3.53 o
  11   4  12       35.42       30.10      2.30 o
  12   4  12       36.80       30.78      2.45 o
  13   4  12       13.71        6.99      2.39 o
  14   4  12        5.80        6.31      2.92 o
  15   4  12       12.99        5.33      3.39 o
  16   4  12        6.60       -2.89      3.42 o
   1   5  12      308.93      351.94      5.78 o
   2   5  12       29.26       21.01      3.49 o
   3   5  12       43.13       35.07      6.34 o
   4   5  12       30.34       42.65      6.68 o
   5   5  12       31.91       24.03      3.71 o
   6   5  12        0.78       -1.91      1.91 o
   7   5  12       65.79       53.96      2.54 o
   8   5  12        0.06        0.08      2.14 o
   9   5  12      113.79      105.69      4.04 o
  10   5  12        3.44        2.16      2.46 o
  11   5  12        8.12        5.95      2.57 o
  12   5  12       10.13        5.16      2.67 o
  13   5  12       12.23        5.64      2.84 o
  14   5  12        0.03       -0.80      3.11 o
  15   5  12       34.58       29.89      3.65 o
   0   6  12      817.88      813.98      9.77 o
   1   6  12     3251.13     3266.30     36.13 o
   2   6  12       13.14        8.68      2.50 o
   3   6  12      172.68      175.91      9.20 o
   4   6  12       22.34       24.92      3.21 o
   5   6  12       18.89       16.29      2.53 o
   6   6  12      102.60       96.23      3.56 o
   7   6  12      154.54      169.47      4.01 o
   8   6  12      217.20      189.25      4.24 o
   9   6  12      113.54      107.06      4.04 o
  10   6  12       11.18        2.03      2.42 o
  11   6  12       63.93       58.72      3.23 o
  12   6  12        0.35       -2.67      2.67 o
  13   6  12        3.82        3.71      3.00 o
  14   6  12        3.99        0.73      3.33 o
  15   6  12        3.78       -2.45      3.54 o
   1   7  12        1.46       -2.01      2.01 o
   2   7  12      596.58      602.46      8.15 o
   3   7  12        0.42       -0.39      2.73 o
   4   7  12        2.94        0.01      2.12 o
   5   7  12       30.57       25.82      2.48 o
   6   7  12      303.46      291.24      5.22 o
   7   7  12        0.04       -1.90      2.04 o
   8   7  12       41.75       24.30      2.33 o
   9   7  12        0.78       -1.30      2.30 o
  10   7  12       23.69       20.20      2.55 o
  11   7  12        0.00       -2.51      2.51 o
  12   7  12       88.93      117.78      5.33 o
  13   7  12        2.25        0.97      3.09 o
  14   7  12       20.43       18.63      3.65 o
   0   8  12        1.64       -3.73      4.61 o
   1   8  12        6.42        2.30      1.97 o
   2   8  12       87.25       85.74      3.81 o
   3   8  12       25.08       16.72      2.65 o
   4   8  12      163.23      147.53      4.46 o
   5   8  12       15.69       11.00      2.51 o
   6   8  12       10.55        2.32      2.54 o
   7   8  12       46.98       44.94      2.94 o
   8   8  12        2.85        4.28      2.76 o
   9   8  12        0.32       -1.55      2.36 o
  10   8  12        1.36        0.03      2.49 o
  11   8  12       39.34       33.25      3.02 o
  12   8  12        1.52       -0.94      3.05 o
  13   8  12       21.66       14.28      5.26 o
   1   9  12        8.10        4.01      3.47 o
   2   9  12        1.76       -0.51      2.52 o
   3   9  12        0.86        2.85      2.54 o
   4   9  12        5.72        6.41      2.89 o
   5   9  12       13.82       14.74      2.60 o
   6   9  12        1.71       -1.48      2.62 o
   7   9  12       42.48       32.19      3.00 o
   8   9  12        2.23       -2.70      2.84 o
   9   9  12        1.04       -3.04      3.18 o
  10   9  12        6.17        5.19      3.46 o
  11   9  12       38.35       53.32      3.98 o
   0  10  12        8.04        5.59      6.26 o
   1  10  12       18.04       13.43      3.83 o
   2  10  12       59.82       56.09      5.87 o
   3  10  12        0.67        0.57      3.65 o
   4  10  12        0.00        2.46      2.73 o
   5  10  12        2.76        4.27      3.53 o
   6  10  12        3.23        2.47      3.12 o
   7  10  12        4.60        2.07      3.37 o
   8  10  12        0.26       -3.40      3.50 o
   9  10  12        8.27       -3.38      3.78 o
   1  11  12        0.90       -3.44      5.50 o
   2  11  12       44.94       37.78      5.91 o
   3  11  12        2.13        1.29      5.38 o
   4  11  12       50.63       44.40     11.33 o
   5  11  12        1.42       -1.77      5.50 o
   6  11  12       31.19       30.89      5.39 o
   7  11  12        1.56        7.86      5.32 o
   0  12  12       55.49       83.65     14.51 o
   1  12  12        1.11        6.30      8.94 o
   2  12  12       13.43       13.86      8.74 o
   1   1  13        1.77       -0.86      0.86 o
   2   1  13      153.03      142.99      4.26 o
   3   1  13     1733.11     1723.95      8.34 o
   4   1  13       40.59       33.68      1.37 o
   5   1  13      662.95      692.53      4.39 o
   6   1  13      163.75      174.56      3.02 o
   7   1  13      113.94      129.35      2.75 o
   8   1  13       34.55       39.67      2.11 o
   9   1  13      113.26      126.27      8.10 o
  10   1  13      263.03      326.37      9.50 o
  11   1  13      176.66      180.97      4.51 o
  12   1  13       49.74       40.62      1.99 o
  13   1  13      162.98      170.97      4.20 o
  14   1  13       13.15        4.24      2.40 o
  15   1  13        5.80        6.22      2.71 o
  16   1  13       12.95       15.98      3.24 o
   0   2  13       42.12       51.48      2.26 o
   1   2  13       48.49       37.04      1.13 o
   2   2  13      315.03      337.89      2.77 o
   3   2  13      164.00      145.10      2.22 o
   4   2  13        0.89        0.73      1.01 o
   5   2  13      103.71      112.28      2.24 o
   6   2  13       35.07       28.60      1.57 o
   7   2  13       37.87       28.32      1.43 o
   8   2  13        0.03       -1.73      1.73 o
   9   2  13        3.35        5.75      2.90 o
  10   2  13      138.09      135.56      3.78 o
  11   2  13        3.65        4.38      1.85 o
  12   2  13       24.00       27.59      2.22 o
  13   2  13       14.25        8.74      2.18 o
  14   2  13        0.51       -2.15      2.15 o
  15   2  13        0.98        0.84      2.62 o
  16   2  13       15.64       20.49      3.44 o
   1   3  13      122.44      139.84      2.41 o
   2   3  13       20.59       19.89      1.34 o
   3   3  13       56.43       82.24      2.69 o
   4   3  13      171.71      172.35      2.98 o
   5   3  13       19.84       23.52      1.74 o
   6   3  13       49.20       44.22      2.79 o
   7   3  13       25.15        5.45      1.82 o
   8   3  13      107.74       93.53      5.28 o
   9   3  13        7.78        2.50      1.79 o
  10   3  13       31.74       27.06      1.97 o
  11   3  13      110.66      114.26      3.66 o
  12   3  13       16.30        9.82      2.42 o
  13   3  13        0.57       -2.42      2.42 o
  14   3  13       10.30       15.32      2.63 o
  15   3  13       35.54       38.76      3.52 o
  16   3  13        7.73        5.25      3.99 o
   0   4  13     2927.63     2826.76     23.09 o
   1   4  13      482.24      513.42      7.32 o
   2   4  13      603.91      591.13      5.71 o
   3   4  13       23.84       21.13      4.41 o
   4   4  13        3.18       -1.44      2.49 o
   5   4  13        0.00       -1.86      1.86 o
   6   4  13        7.96        4.19      1.76 o
   7   4  13      105.01       97.66      4.25 o
   8   4  13      331.14      280.79      4.26 o
   9   4  13       62.70       48.49      2.55 o
  10   4  13        7.79        3.00      2.14 o
  11   4  13        2.99        2.78      2.55 o
  12   4  13        0.21       -2.28      2.28 o
  13   4  13        2.03       -2.82      2.82 o
  14   4  13       16.50       12.91      3.18 o
  15   4  13        1.03       -1.17      3.42 o
   1   5  13      616.88      593.00      5.54 o
   2   5  13     1747.96     1713.28     12.49 o
   3   5  13      325.40      313.54      8.53 o
   4   5  13      192.46      175.74      6.96 o
   5   5  13        1.66       -1.97      1.97 o
   6   5  13        6.76       -2.01      2.01 o
   7   5  13      265.97      257.08      4.46 o
   8   5  13        9.27        5.09      2.27 o
   9   5  13        1.23        3.11      2.35 o
  10   5  13      221.59      217.27      4.98 o
  11   5  13        2.91       -1.15      2.60 o
  12   5  13       13.26        6.57      2.74 o
  13   5  13       19.32       24.68      3.25 o
  14   5  13        8.47        5.75      4.11 o
  15   5  13       19.53       20.04      3.65 o
   0   6  13     2527.40     2709.29     43.57 o
   1   6  13        5.90        4.52      4.68 o
   2   6  13      472.92      495.59      6.53 o
   3   6  13       29.71       33.83      3.35 o
   4   6  13      100.60       78.44      5.20 o
   5   6  13       75.69       75.25      3.54 o
   6   6  13        7.45        1.85      2.09 o
   7   6  13        0.21       -1.91      2.17 o
   8   6  13      285.70      278.89      4.78 o
   9   6  13       16.23        7.70      2.41 o
  10   6  13       42.51       33.56      2.68 o
  11   6  13        4.20        0.90      2.66 o
  12   6  13        1.41        1.24      2.80 o
  13   6  13        1.29        1.27      3.10 o
  14   6  13        2.26       -1.49      3.46 o
   1   7  13      109.88      120.47      3.46 o
   2   7  13      251.59      269.35      4.07 o
   3   7  13      129.86      123.36      3.65 o
   4   7  13       41.80       37.73      2.20 o
   5   7  13        6.29        7.71      2.10 o
   6   7  13        1.09        2.59      2.10 o
   7   7  13       53.90       57.66      2.94 o
   8   7  13        0.06        2.56      2.29 o
   9   7  13        5.21        3.93      2.42 o
  10   7  13        5.41        1.48      2.52 o
  11   7  13       15.34       11.76      2.82 o
  12   7  13        0.68       -1.46      3.05 o
  13   7  13        7.99        9.09      3.50 o
   0   8  13      111.14      108.40      5.37 o
   1   8  13       39.29       34.83      2.78 o
   2   8  13        0.04        1.47      2.52 o
   3   8  13        0.03       -1.01      2.30 o
   4   8  13       56.41       57.05      3.61 o
   5   8  13        0.02       -2.26      2.49 o
   6   8  13        2.03        0.08      2.61 o
   7   8  13        0.11       -1.04      2.28 o
   8   8  13        2.16        2.74      2.36 o
   9   8  13        0.04       -2.08      2.46 o
  10   8  13       11.71        7.83      2.80 o
  11   8  13        1.02        0.10      2.89 o
  12   8  13       18.34       29.59      3.41 o
   1   9  13        5.01        5.03      2.70 o
   2   9  13        5.32        8.78      2.76 o
   3   9  13       69.48       87.72      4.28 o
   4   9  13       11.77        8.12      2.76 o
   5   9  13        2.03       -0.41      2.94 o
   6   9  13        3.74        0.78      3.07 o
   7   9  13        7.69        4.29      3.12 o
   8   9  13        0.04       -2.30      4.48 o
   9   9  13       36.47       30.67      4.01 o
  10   9  13        0.06       -1.86      3.43 o
  11   9  13        3.11       -4.27      6.26 o
   0  10  13       25.94       28.82      9.10 o
   1  10  13        7.41        2.02      3.88 o
   2  10  13        7.39        5.52      3.87 o
   3  10  13        4.93        2.84      4.60 o
   4  10  13       20.83       21.70      4.25 o
   5  10  13       26.31       38.67      4.44 o
   6  10  13        3.71        3.11      3.52 o
   7  10  13       14.41       17.35      3.66 o
   8  10  13        0.41       -0.67      3.69 o
   9  10  13       33.71       24.47      5.26 o
   1  11  13        8.16        5.23      5.01 o
   2  11  13       25.24       25.64      5.83 o
   3  11  13       69.34       44.50      6.69 o
   4  11  13        2.66       -3.90      4.49 o
   5  11  13       24.01       14.41      3.48 o
   6  11  13        0.34       -1.50      5.04 o
   0   0  14      162.92      142.04      3.66 o
   1   0  14     2352.69     2310.16     13.42 o
   2   0  14        5.28       -1.69      1.69 o
   3   0  14     2356.89     2636.78     17.93 o
   4   0  14       85.21       88.44      3.25 o
   5   0  14      158.25      164.08      3.73 o
   6   0  14      179.14      226.80      4.11 o
   7   0  14        0.18       -1.05      1.82 o
   8   0  14       90.48       69.73      5.89 o
   9   0  14     1224.84     1351.98     32.17 o
  10   0  14       89.43      126.85      7.88 o
  11   0  14     2240.46     2501.50     35.11 o
  12   0  14      135.27      150.87      5.84 o
  13   0  14        2.98        9.80      3.17 o
  14   0  14       58.59       76.41      6.29 o
  15   0  14       24.97       35.50      4.21 o
  16   0  14        7.47        5.31      3.68 o
   1   1  14       15.29        5.23      0.94 o
   2   1  14      314.68      340.08      3.30 o
   3   1  14      244.10      251.55      2.54 o
   4   1  14      484.56      461.75      3.41 o
   5   1  14      133.14      142.66      2.45 o
   6   1  14       39.10       30.43      1.48 o
   7   1  14       39.88       36.74      1.65 o
   8   1  14       11.76        7.60      1.88 o
   9   1  14      117.13      112.68     11.16 o
  10   1  14      590.97      652.85     10.94 o
  11   1  14       26.91       28.31      2.08 o
  12   1  14      171.02      182.90      4.33 o
  13   1  14       92.54      100.08      4.18 o
  14   1  14       10.55        9.60      2.50 o
  15   1  14        0.25        1.36      3.03 o
  16   1  14        3.75        7.68      3.18 o
   0   2  14      143.89      118.33      2.87 o
   1   2  14       45.62       39.10      1.35 o
   2   2  14        3.49        2.79      1.07 o
   3   2  14        0.28        0.94      1.09 o
   4   2  14        7.02        8.17      1.34 o
   5   2  14       34.67       35.88      1.47 o
   6   2  14      198.27      216.67      2.73 o
   7   2  14        1.93       -1.39      1.39 o
   8   2  14        2.57        1.94      1.97 o
   9   2  14      108.79      102.38      5.36 o
  10   2  14       28.77       22.91      2.14 o
  11   2  14       29.44       31.64      2.25 o
  12   2  14       45.70       41.22      2.37 o
  13   2  14        3.14       -1.73      2.35 o
  14   2  14       52.33       63.85      3.20 o
  15   2  14        0.23       -1.58      3.23 o
  16   2  14        2.13        3.71      3.40 o
   1   3  14       14.58       15.14      1.26 o
   2   3  14       67.78       63.51      2.67 o
   3   3  14       31.89       17.82      1.53 o
   4   3  14       43.85       30.54      2.24 o
   5   3  14       79.45       67.89      2.67 o
   6   3  14        4.93       -0.05      1.84 o
   7   3  14       85.23       57.86      3.74 o
   8   3  14        3.77       -1.17      2.05 o
   9   3  14       46.68       46.01      2.28 o
  10   3  14        8.13       10.25      2.33 o
  11   3  14       60.84       87.40      3.91 o
  12   3  14       19.16       21.90      2.56 o
  13   3  14        1.22       -1.81      2.49 o
  14   3  14       43.21       37.66      3.02 o
  15   3  14       13.17       11.02      3.32 o
   0   4  14      784.28      816.00      8.35 o
   1   4  14     2093.52     2087.48     13.30 o
   2   4  14      594.32      557.88      6.66 o
   3   4  14      335.75      346.17      7.52 o
   4   4  14       53.01       49.88      3.37 o
   5   4  14        4.89       -1.92      1.92 o
   6   4  14       17.99       11.91      1.89 o
   7   4  14        0.13       -1.89      1.89 o
   8   4  14       55.02       54.67      3.26 o
   9   4  14       95.86       71.23      4.92 o
  10   4  14       51.76       73.45      5.47 o
  11   4  14        1.15       -2.28      2.28 o
  12   4  14        0.12       -2.73      2.73 o
  13   4  14       47.41       42.82      3.23 o
  14   4  14        2.53       -3.27      3.33 o
  15   4  14        0.39       -3.87      3.87 o
   1   5  14       54.00       46.05      2.73 o
   2   5  14      244.40      237.50      4.67 o
   3   5  14       69.85       43.44      4.00 o
   4   5  14        0.04       -2.53      2.53 o
   5   5  14       35.48       28.66      2.24 o
   6   5  14        3.69        4.42      2.17 o
   7   5  14        3.53        1.05      2.21 o
   8   5  14        2.12        3.48      2.35 o
   9   5  14        9.09        5.21      2.44 o
  10   5  14       43.50       42.43      2.91 o
  11   5  14        2.12       -0.75      2.74 o
  12   5  14       16.50       10.31      2.90 o
  13   5  14       35.64       35.48      3.39 o
  14   5  14        0.00       -3.57      3.57 o
   0   6  14      639.55      638.53      8.72 o
   1   6  14      382.80      412.53      4.80 o
   2   6  14      394.35      454.98      5.08 o
   3   6  14      206.12      206.37      4.13 o
   4   6  14       67.44       44.76      2.35 o
   5   6  14      186.64      178.78      4.17 o
   6   6  14      169.46      157.65      4.12 o
   7   6  14       23.06       16.07      2.39 o
   8   6  14       46.02       36.33      2.56 o
   9   6  14       87.20       73.95      4.83 o
  10   6  14       56.95       45.26      2.84 o
  11   6  14        2.86        4.76      2.78 o
  12   6  14        0.01        3.32      3.07 o
  13   6  14        4.85        6.09      3.21 o
  14   6  14       18.24       19.43      5.33 o
   1   7  14       47.42       44.63      2.77 o
   2   7  14       10.69       11.49      2.03 o
   3   7  14        4.53        9.58      2.05 o
   4   7  14       18.99       16.48      2.20 o
   5   7  14       70.75       58.45      4.37 o
   6   7  14        5.51        1.09      2.25 o
   7   7  14        0.00        1.28      2.35 o
   8   7  14       29.65       34.04      2.63 o
   9   7  14       29.27       20.41      2.64 o
  10   7  14        0.01       -1.98      2.61 o
  11   7  14        1.12       -2.97      2.97 o
  12   7  14        0.01       -3.18      3.18 o
  13   7  14        1.26       -4.67      8.82 o
   0   8  14       42.13       36.28      4.12 o
   1   8  14        9.96       11.01      2.32 o
   2   8  14       68.39       88.88      3.94 o
   3   8  14        0.81        1.85      2.25 o
   4   8  14        7.45       10.65      2.34 o
   5   8  14        3.16        0.73      2.37 o
   6   8  14        1.78        2.18      2.26 o
   7   8  14        0.76        0.22      2.34 o
   8   8  14       24.14       26.05      2.62 o
   9   8  14        2.71        1.23      2.69 o
  10   8  14       20.21       20.81      2.96 o
  11   8  14        5.02        5.90      3.06 o
   1   9  14       40.42       32.36      3.12 o
   2   9  14      172.92      194.92      5.54 o
   3   9  14        0.80       -0.31      3.40 o
   4   9  14       18.98       19.06      3.01 o
   5   9  14        7.74        5.14      3.09 o
   6   9  14       10.24       11.70      3.28 o
   7   9  14        0.10       -3.47      3.47 o
   8   9  14        9.70       10.24      3.73 o
   9   9  14        1.83       -0.60      3.79 o
  10   9  14       52.51       32.34      4.27 o
   0  10  14        4.11        0.71      8.54 o
   1  10  14       89.97      111.15      6.71 o
   2  10  14        0.63        1.02      4.48 o
   3  10  14       84.32       95.54      6.46 o
   4  10  14       19.00        7.16      4.89 o
   5  10  14        2.15        6.06      3.35 o
   6  10  14       21.34       23.31      4.11 o
   7  10  14       16.30       27.09      5.26 o
   8  10  14        3.87        1.29      3.87 o
   1  11  14        1.45       -4.21      4.24 o
   2  11  14        7.95        7.20      4.52 o
   3  11  14       11.69        6.39      7.02 o
   4  11  14        1.59       -0.64      5.78 o
   1   1  15       24.26       17.47      1.05 o
   2   1  15       22.90       25.02      1.17 o
   3   1  15        1.11       -0.07      1.13 o
   4   1  15      114.46      127.93      2.38 o
   5   1  15        1.74        3.25      1.29 o
   6   1  15       24.78       20.73      1.51 o
   7   1  15        0.11       -1.53      1.53 o
   8   1  15        2.53       -1.10      2.05 o
   9   1  15      493.58      534.29     12.38 o
  10   1  15        7.95        9.90      1.98 o
  11   1  15       57.61       50.25      3.39 o
  12   1  15       28.32       15.76      2.56 o
  13   1  15        0.96       -1.46      2.23 o
  14   1  15        3.60        1.48      2.62 o
  15   1  15       22.16       36.60      3.41 o
   0   2  15       56.47       33.77      2.22 o
   1   2  15       55.94       42.84      1.46 o
   2   2  15       51.95       45.42      1.41 o
   3   2  15        3.78        2.56      1.19 o
   4   2  15       24.64       27.06      1.32 o
   5   2  15        3.34        0.05      1.29 o
   6   2  15       60.96       61.05      3.29 o
   7   2  15        4.63       -1.39      1.92 o
   8   2  15      322.79      325.78      8.18 o
   9   2  15      148.84      174.09      3.64 o
  10   2  15      102.28      106.45      3.80 o
  11   2  15        4.24        6.46      2.14 o
  12   2  15       22.75       22.82      2.30 o
  13   2  15        0.00        2.33      2.27 o
  14   2  15        1.20        0.72      3.23 o
  15   2  15        0.58        2.41      3.37 o
   1   3  15        0.00        2.60      1.33 o
   2   3  15        4.08        3.99      2.03 o
   3   3  15      118.53      117.82      5.36 o
   4   3  15       12.18        5.28      1.83 o
   5   3  15       19.49       18.32      2.40 o
   6   3  15        6.27       -1.88      1.88 o
   7   3  15       12.54       14.06      2.10 o
   8   3  15       28.87       27.29      2.31 o
   9   3  15      100.31      121.28      4.15 o
  10   3  15       54.18       58.75      4.21 o
  11   3  15      267.65      308.89      6.59 o
  12   3  15        3.18        6.03      2.54 o
  13   3  15      111.39      122.88      4.72 o
  14   3  15        1.17       -1.13      2.90 o
  15   3  15        4.49        0.84      3.98 o
   0   4  15        0.73       -2.08      2.08 o
   1   4  15      367.38      368.50      4.32 o
   2   4  15      371.80      386.31      4.63 o
   3   4  15      353.12      373.74      4.37 o
   4   4  15      103.50       90.19      4.30 o
   5   4  15       89.27       73.01      3.02 o
   6   4  15        0.44       -1.89      1.89 o
   7   4  15       42.51       38.92      2.23 o
   8   4  15       47.43       42.36      2.31 o
   9   4  15      273.41      276.86      4.78 o
  10   4  15      166.94      180.99      4.43 o
  11   4  15        8.31        6.56      2.81 o
  12   4  15       27.70       20.91      3.02 o
  13   4  15        1.54       -0.52      3.16 o
  14   4  15       14.66        5.94      3.51 o
   1   5  15      699.80      752.98      6.54 o
   2   5  15      358.96      335.31      4.47 o
   3   5  15      270.08      250.18      4.37 o
   4   5  15        0.26       -2.10      2.10 o
   5   5  15       75.51       41.77      2.44 o
   6   5  15      125.41      113.83      4.01 o
   7   5  15      244.92      231.17      4.93 o
   8   5  15        0.28       -1.83      2.41 o
   9   5  15       47.12       43.44      2.78 o
  10   5  15      119.62      125.63      4.80 o
  11   5  15       43.88       37.71      3.08 o
  12   5  15       55.18       60.68      3.78 o
  13   5  15       32.23       22.93      3.39 o
  14   5  15       40.83       36.76      3.93 o
   0   6  15        2.07        2.47      3.00 o
   1   6  15       77.69       84.28      3.81 o
   2   6  15      186.97      180.83      3.88 o
   3   6  15       64.53       53.37      2.58 o
   4   6  15      243.23      204.66      4.31 o
   5   6  15        7.44        0.78      2.24 o
   6   6  15       97.32       90.03      3.90 o
   7   6  15       43.89       34.91      2.58 o
   8   6  15       60.94       63.30      3.92 o
   9   6  15       86.91       93.33      4.15 o
  10   6  15        0.16       -0.59      2.62 o
  11   6  15        0.19        0.49      3.05 o
  12   6  15        4.92        5.66      3.19 o
  13   6  15        1.80       -0.01      3.55 o
   1   7  15       41.15       35.71      2.68 o
   2   7  15       32.84       30.92      2.47 o
   3   7  15        0.10       -2.25      2.25 o
   4   7  15        2.62        0.13      2.18 o
   5   7  15       11.20        5.33      2.29 o
   6   7  15        2.31       -1.52      2.32 o
   7   7  15       29.42       17.74      2.52 o
   8   7  15       21.06       21.38      2.67 o
   9   7  15        1.84        1.17      2.61 o
  10   7  15        4.78        8.35      2.92 o
  11   7  15       33.63       38.65      3.43 o
  12   7  15       17.86       35.73      3.57 o
   0   8  15      221.04      211.99      6.89 o
   1   8  15       52.86       31.36      2.69 o
   2   8  15       62.01       53.02      3.77 o
   3   8  15      131.31      138.08      4.38 o
   4   8  15       63.13       48.12      2.75 o
   5   8  15       61.46       57.62      4.94 o
   6   8  15       10.51        3.74      2.59 o
   7   8  15       38.80       42.63      2.95 o
   8   8  15       68.83       77.79      4.97 o
   9   8  15       32.64       34.19      3.29 o
  10   8  15       15.05        9.72      3.26 o
  11   8  15        3.39        3.74      3.37 o
   1   9  15       34.36       30.99      2.81 o
   2   9  15        8.17       12.92      4.06 o
   3   9  15       12.64       13.39      3.09 o
   4   9  15        0.33       -3.33      3.33 o
   5   9  15       19.49       10.86      3.94 o
   6   9  15       42.54       41.61      3.84 o
   7   9  15       49.67       45.85      4.06 o
   8   9  15        8.20        7.45      3.86 o
   9   9  15        2.49       -3.91      3.91 o
   0  10  15      163.24      213.44     10.80 o
   1  10  15        0.03       -4.08      6.86 o
   2  10  15       65.31       77.00      7.93 o
   3  10  15       32.96       29.14      3.57 o
   4  10  15        1.73       -2.92      3.37 o
   5  10  15       22.33       29.43      3.72 o
   6  10  15        3.57        6.06      3.58 o
   7  10  15        0.11       -5.19      5.19 o
   1  11  15        1.07       -4.52      4.52 o
   2  11  15        0.38       -3.40      4.48 o
   0   0  16       18.52       16.99      2.03 o
   1   0  16       94.90      115.45      2.66 o
   2   0  16      120.63      101.70      2.77 o
   3   0  16       76.42       75.44      3.47 o
   4   0  16       46.40       36.77      2.09 o
   5   0  16       19.91       16.62      2.01 o
   6   0  16        2.61       -1.92      1.92 o
   7   0  16       10.23       -1.41      2.79 o
   8   0  16      353.09      386.50     14.24 o
   9   0  16       43.35       57.46     19.11 o
  10   0  16      336.17      359.96     11.43 o
  11   0  16        1.48        3.53      3.21 o
  12   0  16       57.66       57.57      3.70 o
  13   0  16        9.79        1.34      3.99 o
  14   0  16       47.20       56.99      5.18 o
  15   0  16        1.65        4.97      3.69 o
   1   1  16       14.90       21.10      1.13 o
   2   1  16       70.33       76.92      2.13 o
   3   1  16       16.24       12.28      1.23 o
   4   1  16       67.00       77.23      2.32 o
   5   1  16       98.18       93.26      2.80 o
   6   1  16       16.63       23.70      1.72 o
   7   1  16        0.46       -1.75      1.75 o
   8   1  16        0.12       -0.52      2.38 o
   9   1  16       73.25       65.95      5.15 o
  10   1  16       49.23       54.78      3.81 o
  11   1  16       20.70       19.55      2.58 o
  12   1  16       38.42       43.94      2.76 o
  13   1  16       15.69       15.62      2.40 o
  14   1  16        0.41        0.15      2.82 o
  15   1  16       54.60       71.72     13.28 o
   0   2  16        5.96       -0.02      1.82 o
   1   2  16      996.95      997.79      5.73 o
   2   2  16        2.01       -1.77      1.77 o
   3   2  16      101.56      101.02      2.99 o
   4   2  16        1.49       -1.29      1.29 o
   5   2  16        0.16       -1.47      1.66 o
   6   2  16       15.92       14.91      1.74 o
   7   2  16       98.82       68.35      3.61 o
   8   2  16       14.22       11.99      1.87 o
   9   2  16      126.98      123.29      3.54 o
  10   2  16        0.96       -0.36      2.09 o
  11   2  16        4.96        9.93      2.25 o
  12   2  16        4.72        2.50      2.59 o
  13   2  16        4.73        7.95      3.11 o
  14   2  16        1.52        2.52      3.33 o
  15   2  16       17.41       19.35      3.82 o
   1   3  16      112.82      125.16      2.88 o
   2   3  16       26.48       33.35      1.93 o
   3   3  16      106.75       89.06      4.89 o
   4   3  16      234.98      219.47      3.95 o
   5   3  16       57.27       42.73      2.42 o
   6   3  16        3.03       -1.96      1.96 o
   7   3  16       43.74       43.13      2.32 o
   8   3  16       47.16       50.02      2.53 o
   9   3  16       53.31       42.02      2.57 o
  10   3  16        3.45        3.24      2.44 o
  11   3  16       55.35       82.50      5.89 o
  12   3  16      136.41      162.15      4.94 o
  13   3  16       75.95       89.89      5.30 o
  14   3  16       18.55       14.58      3.46 o
   0   4  16      223.15      206.67      5.81 o
   1   4  16        0.13        1.29      1.87 o
   2   4  16      155.55      142.13      3.94 o
   3   4  16        6.16        2.47      2.13 o
   4   4  16        0.61       -1.98      1.98 o
   5   4  16        1.91       -1.93      1.93 o
   6   4  16       31.46       32.12      2.16 o
   7   4  16       38.31       31.25      2.26 o
   8   4  16        1.24       -2.13      2.13 o
   9   4  16        1.32        2.41      2.34 o
  10   4  16      194.41      240.55      8.40 o
  11   4  16       23.66       17.78      3.02 o
  12   4  16       78.96       73.63      4.64 o
  13   4  16        7.05        5.12      3.32 o
  14   4  16        0.24       -3.56      3.56 o
   1   5  16        0.03        0.59      1.94 o
   2   5  16       13.71       11.85      2.07 o
   3   5  16       80.80       89.41      3.76 o
   4   5  16        2.76        0.68      2.18 o
   5   5  16       16.22       10.03      2.30 o
   6   5  16       28.60       26.51      2.53 o
   7   5  16       20.57       13.76      2.53 o
   8   5  16       39.73       50.02      3.01 o
   9   5  16      117.70       89.39      4.56 o
  10   5  16       12.18       12.92      2.87 o
  11   5  16       29.33       13.92      3.18 o
  12   5  16       25.56       32.01      3.47 o
  13   5  16       12.56       14.05      3.74 o
   0   6  16      247.99      276.44      6.48 o
   1   6  16      111.95       98.13      4.05 o
   2   6  16       17.36       10.75      2.39 o
   3   6  16        0.85       -0.26      2.11 o
   4   6  16        0.85        1.61      2.25 o
   5   6  16       15.88       10.66      2.37 o
   6   6  16        3.79        0.09      2.40 o
   7   6  16        0.45       -0.12      2.44 o
   8   6  16       30.80       25.71      2.71 o
   9   6  16        2.62        3.09      2.64 o
  10   6  16        4.98        2.61      2.92 o
  11   6  16       12.57       13.47      3.25 o
  12   6  16        0.69        2.09      3.33 o
   1   7  16        7.01       12.21      2.48 o
   2   7  16        1.90        5.56      2.41 o
   3   7  16        4.41        4.78      2.46 o
   4   7  16       15.96        6.04      2.68 o
   5   7  16        7.04        1.37      2.64 o
   6   7  16        5.79        1.35      2.65 o
   7   7  16        1.03       -0.85      2.70 o
   8   7  16        3.29        2.57      2.66 o
   9   7  16        6.40        9.95      2.92 o
  10   7  16        5.19       12.71      3.05 o
  11   7  16        0.02        2.30      3.29 o
   0   8  16      689.75      710.84     15.19 o
   1   8  16       95.36       69.51      6.88 o
   2   8  16      228.73      229.89      5.11 o
   3   8  16        0.10       -1.87      3.28 o
   4   8  16       29.62       28.59      2.76 o
   5   8  16       26.82       25.86      2.85 o
   6   8  16       26.59       33.65      2.95 o
   7   8  16        0.77        2.21      2.98 o
   8   8  16       21.23       14.09      3.23 o
   9   8  16       87.87       71.83      5.16 o
  10   8  16       13.88        3.98      3.31 o
   1   9  16       64.87       76.48      5.77 o
   2   9  16       16.86       21.83      4.30 o
   3   9  16       97.57      103.81      5.24 o
   4   9  16        5.99        5.95      3.99 o
   5   9  16       14.51        6.69      4.14 o
   6   9  16        6.43        8.99      4.15 o
   7   9  16        0.61        1.49      3.83 o
   8   9  16        0.01       -3.85      3.85 o
   0  10  16       13.88       17.32      6.42 o
   1  10  16        0.64        1.33      3.40 o
   2  10  16       18.12       28.86      4.08 o
   3  10  16       16.18        9.07      3.59 o
   4  10  16        1.20        2.02      4.01 o
   5  10  16        3.26        1.35      4.22 o
   1   1  17       31.07       25.17      1.21 o
   2   1  17        1.46        1.89      1.20 o
   3   1  17       13.17        5.76      1.31 o
   4   1  17        0.80       -1.28      1.28 o
   5   1  17        8.08        1.84      1.63 o
   6   1  17       31.61       25.86      1.79 o
   7   1  17        1.37       -1.93      1.93 o
   8   1  17      143.34      153.89      7.28 o
   9   1  17        6.05        8.86      2.02 o
  10   1  17        0.14        2.83      2.05 o
  11   1  17        7.63       10.30      2.57 o
  12   1  17       43.18       43.59      2.59 o
  13   1  17        2.33       -0.31      2.45 o
  14   1  17       24.20       36.85      4.25 o
   0   2  17      286.21      329.05      4.58 o
   1   2  17      594.95      588.26      4.66 o
   2   2  17        4.23        2.91      2.54 o
   3   2  17        1.26       -1.00      1.58 o
   4   2  17        5.34        1.20      2.24 o
   5   2  17        2.03       -1.63      1.63 o
   6   2  17       16.39        8.90      1.81 o
   7   2  17       49.53       36.60      1.99 o
   8   2  17      177.11      181.34      4.10 o
   9   2  17       40.44       34.91      2.11 o
  10   2  17       20.80       31.73      2.68 o
  11   2  17       46.53       42.22      2.86 o
  12   2  17        1.85        2.36      2.97 o
  13   2  17        2.12        1.58      3.17 o
  14   2  17       11.59       20.32      3.59 o
   1   3  17      174.14      185.47      3.24 o
   2   3  17      425.44      419.61      4.30 o
   3   3  17      406.52      381.39      4.40 o
   4   3  17      829.30      886.49      7.36 o
   5   3  17        3.21       -2.02      2.02 o
   6   3  17       67.08       51.57      2.37 o
   7   3  17       74.09       89.64      3.80 o
   8   3  17       25.29       22.15      2.44 o
   9   3  17       11.15        2.98      2.42 o
  10   3  17       60.91       52.00      2.81 o
  11   3  17       74.50       67.47      4.12 o
  12   3  17      185.44      241.69      6.96 o
  13   3  17       54.65       54.84      5.58 o
  14   3  17       36.99       35.98      4.79 o
   0   4  17       46.72       34.79      3.33 o
   1   4  17       10.57       11.64      2.04 o
   2   4  17       30.29       26.96      2.40 o
   3   4  17       90.07       86.57      3.10 o
   4   4  17        5.75        4.31      1.97 o
   5   4  17        0.75       -2.01      2.01 o
   6   4  17      124.21      134.99      3.85 o
   7   4  17        9.65        8.28      2.19 o
   8   4  17       34.97       32.04      2.69 o
   9   4  17       12.34        8.13      2.79 o
  10   4  17        1.52        4.94      2.87 o
  11   4  17       55.30       48.01      3.47 o
  12   4  17        0.04        4.49      3.25 o
  13   4  17        3.10        2.88      3.56 o
   1   5  17       28.45       22.86      2.43 o
   2   5  17        1.16       -1.45      2.31 o
   3   5  17        0.20       -2.12      2.12 o
   4   5  17       30.06       26.23      2.43 o
   5   5  17       25.61       22.37      2.50 o
   6   5  17       10.12        8.93      2.45 o
   7   5  17        0.59       -0.60      2.46 o
   8   5  17        3.92        4.64      2.60 o
   9   5  17       42.89       39.07      2.94 o
  10   5  17       46.36       33.88      3.33 o
  11   5  17       21.20       27.99      3.38 o
  12   5  17       63.08       70.35      6.07 o
   0   6  17       17.67       12.85      3.71 o
   1   6  17        3.98        6.05      2.45 o
   2   6  17       19.75       23.28      2.54 o
   3   6  17        3.41        2.38      2.42 o
   4   6  17        8.69        5.03      2.58 o
   5   6  17       12.46       12.61      2.68 o
   6   6  17        9.88        6.55      2.51 o
   7   6  17        8.33        5.95      2.58 o
   8   6  17        2.76        1.45      2.65 o
   9   6  17        0.03        0.08      2.87 o
  10   6  17        0.75       -2.13      3.11 o
  11   6  17        4.33        8.93      3.33 o
   1   7  17       24.29       22.97      2.67 o
   2   7  17       46.91       46.18      2.82 o
   3   7  17       94.12      115.93      4.40 o
   4   7  17       10.39        5.50      2.66 o
   5   7  17       52.88       54.41      3.08 o
   6   7  17        0.31       -1.43      2.80 o
   7   7  17        6.34        8.04      2.93 o
   8   7  17       20.43       19.68      3.25 o
   9   7  17        8.56        7.60      3.27 o
  10   7  17        0.28       -3.30      3.30 o
   0   8  17        4.22        3.32      6.15 o
   1   8  17      545.12      581.40      7.33 o
   2   8  17      168.01      210.07      5.73 o
   3   8  17       13.58       13.16      4.76 o
   4   8  17       33.64       20.05      3.19 o
   5   8  17        5.28        3.35      3.54 o
   6   8  17       12.93       27.31      3.24 o
   7   8  17       53.88       47.10      3.49 o
   8   8  17        3.58        0.32      3.25 o
   9   8  17       81.27       58.04      4.58 o
   1   9  17       27.81       29.26      3.54 o
   2   9  17       88.08       82.76      5.66 o
   3   9  17       24.98       29.92      3.12 o
   4   9  17        2.77       -1.47      2.94 o
   5   9  17        0.69        0.27      3.08 o
   6   9  17       39.39       39.46      3.29 o
   7   9  17        1.03        6.31      3.23 o
   0  10  17        8.13        3.87      4.36 o
   1  10  17        5.41        5.06      3.59 o
   2  10  17        6.36        1.99      3.84 o
   3  10  17        7.79        8.18      3.88 o
   0   0  18      214.65      207.08      4.52 o
   1   0  18        0.72        5.77      1.59 o
   2   0  18        6.40        3.45      1.83 o
   3   0  18       43.22       37.93      2.14 o
   4   0  18       19.08       10.84      2.31 o
   5   0  18       84.65       81.56      4.12 o
   6   0  18        0.52       -2.28      2.28 o
   7   0  18       12.81        7.97      3.33 o
   8   0  18       86.73       83.68     12.28 o
   9   0  18      112.45      118.30      5.92 o
  10   0  18       34.50       20.31      3.43 o
  11   0  18       37.54       30.33      3.58 o
  12   0  18        0.00        0.71      4.06 o
  13   0  18        4.39        4.48      4.57 o
  14   0  18       10.28       19.92      6.54 o
   1   1  18        0.01        4.44      1.25 o
   2   1  18       10.85        6.94      1.41 o
   3   1  18        0.78       -1.60      1.60 o
   4   1  18        2.45       -1.74      1.74 o
   5   1  18       56.38       39.96      2.00 o
   6   1  18        1.03       -1.83      1.83 o
   7   1  18       10.50        9.65      2.15 o
   8   1  18       57.21       46.29      2.71 o
   9   1  18       89.67      116.39      3.87 o
  10   1  18       78.32       98.86      4.69 o
  11   1  18       19.32       17.46      2.74 o
  12   1  18        0.00       -2.03      2.42 o
  13   1  18        4.15        3.38      3.47 o
   0   2  18     2969.23     3057.60     24.51 o
   1   2  18      202.38      203.39      5.07 o
   2   2  18     1543.26     1638.98      9.84 o
   3   2  18       32.41       19.57      1.99 o
   4   2  18       88.71       92.97      4.94 o
   5   2  18       97.16      102.74      3.15 o
   6   2  18        0.00       -1.76      1.76 o
   7   2  18       67.52       52.98      2.90 o
   8   2  18      235.57      236.93      6.88 o
   9   2  18       24.53       29.74      2.65 o
  10   2  18      491.79      554.08      9.35 o
  11   2  18        1.56        6.59      2.68 o
  12   2  18      132.94      141.30      5.85 o
  13   2  18       24.03       28.04      3.94 o
   1   3  18      330.63      343.79      3.91 o
   2   3  18      526.64      548.70      4.96 o
   3   3  18        0.28       -1.80      1.89 o
   4   3  18       75.05       59.00      4.12 o
   5   3  18      121.89      112.80      3.84 o
   6   3  18        3.38        2.61      2.18 o
   7   3  18        9.94        7.57      2.37 o
   8   3  18        1.54        0.90      2.42 o
   9   3  18       32.18       21.26      2.61 o
  10   3  18       21.28       18.34      2.68 o
  11   3  18       37.60       37.15      3.05 o
  12   3  18       43.47       47.41      3.20 o
  13   3  18        9.56       10.07      4.25 o
   0   4  18        0.84       -3.06      3.06 o
   1   4  18       98.41       92.52      4.01 o
   2   4  18       40.07       34.60      2.32 o
   3   4  18      159.42      148.20      4.02 o
   4   4  18       32.82       36.90      2.57 o
   5   4  18      132.79      135.20      4.30 o
   6   4  18        2.26       -0.04      2.43 o
   7   4  18        1.66       -0.03      2.53 o
   8   4  18        3.66        1.97      2.72 o
   9   4  18       15.74       13.83      2.93 o
  10   4  18       17.65       14.60      3.01 o
  11   4  18       15.53       10.97      3.32 o
  12   4  18       41.37       48.63      3.78 o
   1   5  18        0.83       -1.67      2.38 o
   2   5  18        1.43        1.29      2.40 o
   3   5  18        6.37        6.90      2.47 o
   4   5  18        2.13        2.19      2.63 o
   5   5  18        1.74        2.13      2.45 o
   6   5  18        7.30        4.71      2.54 o
   7   5  18        1.79        1.88      2.61 o
   8   5  18       28.34       33.27      2.89 o
   9   5  18        0.11       -1.93      2.90 o
  10   5  18        4.84        3.83      3.20 o
  11   5  18        2.66        3.85      3.30 o
  12   5  18        3.86       11.78      4.73 o
   0   6  18        6.08        2.60      3.71 o
   1   6  18       31.23       36.81      2.73 o
   2   6  18       26.73       23.77      2.68 o
   3   6  18       29.94       32.28      2.91 o
   4   6  18        0.00       -2.16      2.55 o
   5   6  18        1.48        0.19      2.76 o
   6   6  18        1.86       -1.35      2.79 o
   7   6  18       10.81       14.89      2.97 o
   8   6  18        2.92        1.89      3.15 o
   9   6  18       30.90       37.11      3.52 o
  10   6  18        1.38        2.86      4.11 o
  11   6  18       13.77       23.77      3.84 o
   1   7  18       10.89        9.30      2.85 o
   2   7  18        0.85        4.89      2.68 o
   3   7  18        8.28        9.99      2.75 o
   4   7  18        2.95        3.07      2.74 o
   5   7  18       26.39       17.93      4.01 o
   6   7  18        0.09       -1.26      3.08 o
   7   7  18       84.33       98.56      5.35 o
   8   7  18        0.50       -1.15      3.29 o
   9   7  18        8.68        8.39      3.44 o
   0   8  18      540.87      589.17     10.65 o
   1   8  18       19.89       13.51      6.19 o
   2   8  18      168.46      202.04      7.66 o
   3   8  18        0.01        0.01      3.39 o
   4   8  18       37.48       36.46      3.22 o
   5   8  18       14.72       13.56      3.11 o
   6   8  18       12.02       26.31      3.39 o
   7   8  18       60.15       77.28      9.07 o
   8   8  18       49.52       32.17      5.05 o
   1   9  18        1.54        3.63      3.38 o
   2   9  18        2.70        5.62      3.07 o
   3   9  18        4.06        5.67      3.08 o
   4   9  18        2.56        5.61      4.08 o
   5   9  18        3.76        2.87      3.37 o
   1   1  19        0.05        4.55      1.44 o
   2   1  19       69.41       65.07      3.99 o
   3   1  19        0.95       -1.63      1.63 o
   4   1  19        0.15       -1.93      1.93 o
   5   1  19       25.69       21.26      1.99 o
   6   1  19        1.64       -1.92      1.92 o
   7   1  19       30.92       18.27      2.08 o
   8   1  19       69.61       76.41      4.25 o
   9   1  19        6.36        5.68      2.38 o
  10   1  19      217.31      262.03      5.39 o
  11   1  19        1.23        1.96      2.66 o
  12   1  19        4.90        1.78      3.47 o
  13   1  19        1.64        2.44      4.04 o
   0   2  19      251.23      313.60      5.18 o
   1   2  19       11.39        6.69      1.84 o
   2   2  19       92.82      133.14      3.39 o
   3   2  19        2.46       -1.54      1.85 o
   4   2  19       23.69       24.13      2.08 o
   5   2  19       11.57        4.81      2.02 o
   6   2  19        0.01       -2.10      2.10 o
   7   2  19        1.17       -0.79      2.37 o
   8   2  19        1.06        1.36      2.45 o
   9   2  19        9.63       13.31      2.66 o
  10   2  19       30.54       39.78      2.90 o
  11   2  19       44.09       49.46      3.58 o
  12   2  19       21.31       20.44      3.68 o
   1   3  19        4.63        2.92      1.85 o
   2   3  19      454.77      512.34      4.89 o
   3   3  19       52.04       46.99      2.39 o
   4   3  19       20.70       13.17      2.23 o
   5   3  19        0.01        0.39      2.18 o
   6   3  19       81.64       65.83      3.59 o
   7   3  19       43.07       40.68      2.68 o
   8   3  19       35.99       31.36      2.66 o
   9   3  19        0.12        0.07      2.55 o
  10   3  19        6.02        7.20      2.71 o
  11   3  19       41.91       36.87      3.53 o
  12   3  19       37.40       37.53      4.51 o
   0   4  19        1.77        3.67      3.21 o
   1   4  19        1.02        1.43      2.39 o
   2   4  19        1.88        1.58      2.43 o
   3   4  19       68.11       56.76      2.80 o
   4   4  19       34.55       29.08      2.48 o
   5   4  19      161.66      172.59      4.62 o
   6   4  19        3.01        3.03      2.54 o
   7   4  19       10.44        6.37      2.65 o
   8   4  19        0.00        0.77      2.81 o
   9   4  19        3.34       -1.48      2.93 o
  10   4  19        6.66        9.91      3.30 o
  11   4  19       17.94       18.15      3.51 o
   1   5  19       15.79       15.37      2.55 o
   2   5  19        0.54        3.05      2.48 o
   3   5  19        3.40        4.31      2.59 o
   4   5  19        3.08        0.76      2.57 o
   5   5  19       11.79        9.31      2.82 o
   6   5  19        1.14        1.75      2.84 o
   7   5  19        3.73        3.42      2.91 o
   8   5  19       21.40       20.50      3.12 o
   9   5  19        2.95       -0.17      3.16 o
  10   5  19       60.61       67.33      5.01 o
  11   5  19       21.56       44.15      3.75 o
   0   6  19        5.05       11.98      3.99 o
   1   6  19        7.39        7.08      2.61 o
   2   6  19       11.45       11.71      2.68 o
   3   6  19       51.58       49.21      3.33 o
   4   6  19        4.91        3.11      2.70 o
   5   6  19        3.01        0.87      2.89 o
   6   6  19       38.22       44.32      3.32 o
   7   6  19        9.82        8.26      3.23 o
   8   6  19       46.52       43.64      3.64 o
   9   6  19       31.75       31.14      3.63 o
  10   6  19       20.25       21.87      5.54 o
   1   7  19       18.73       16.30      3.01 o
   2   7  19      172.28      188.73      5.05 o
   3   7  19       80.85       86.20      4.09 o
   4   7  19        8.15        1.03      3.01 o
   5   7  19        0.23       -2.29      2.96 o
   6   7  19        2.64        1.58      3.26 o
   7   7  19       13.88       26.93      3.54 o
   8   7  19        5.99       10.50      3.64 o
   0   8  19       83.74      116.04      7.31 o
   1   8  19        8.07       25.35      3.23 o
   2   8  19        2.11        5.34      3.08 o
   3   8  19        7.91       16.60      3.15 o
   4   8  19        9.97       -1.33      3.12 o
   5   8  19       13.08       11.01      3.19 o
   6   8  19        0.34        2.39      3.22 o
   1   9  19        0.67        3.28      3.17 o
   2   9  19        0.92        3.95      3.18 o
   3   9  19        3.83       -4.40      5.39 o
   0   0  20     1826.40     1964.50     21.76 o
   1   0  20       41.40       43.30      3.32 o
   2   0  20       51.58       38.94      3.87 o
   3   0  20       24.15        8.92      2.86 o
   4   0  20       49.69       40.49      3.71 o
   5   0  20        0.19       -2.94      2.94 o
   6   0  20      109.69      125.76      5.81 o
   7   0  20        3.91       -1.29      3.45 o
   8   0  20      575.73      683.08     10.84 o
   9   0  20        0.00        1.06      3.47 o
  10   0  20       68.68       67.42      5.09 o
  11   0  20        0.66        0.21      4.28 o
  12   0  20        0.40       -4.78      4.78 o
   1   1  20        4.18       14.94      2.02 o
   2   1  20       18.32       18.91      2.06 o
   3   1  20        0.63       -2.06      2.06 o
   4   1  20       13.33       10.29      1.95 o
   5   1  20       16.58        8.89      2.01 o
   6   1  20        7.10        0.92      2.00 o
   7   1  20       11.45        4.72      2.07 o
   8   1  20        1.01        1.65      2.30 o
   9   1  20        4.23        2.59      2.96 o
  10   1  20       31.14       28.64      3.24 o
  11   1  20        5.67        7.03      3.34 o
  12   1  20        3.76        6.67      3.58 o
   0   2  20        4.78        6.57      2.74 o
   1   2  20        3.99        3.16      1.89 o
   2   2  20       66.47       86.69      3.85 o
   3   2  20       49.02       49.90      2.42 o
   4   2  20        2.46       -0.07      1.93 o
   5   2  20        1.27       -2.13      2.13 o
   6   2  20        0.26       -2.40      2.40 o
   7   2  20        6.28        5.66      2.55 o
   8   2  20        8.56        9.97      2.65 o
   9   2  20      120.99      128.25      4.83 o
  10   2  20        9.15       12.79      3.30 o
  11   2  20       10.22        9.60      3.41 o
   1   3  20       13.43       13.45      2.26 o
   2   3  20       19.01       18.61      2.28 o
   3   3  20        0.19        2.29      2.09 o
   4   3  20       21.29       22.10      2.27 o
   5   3  20       14.61       14.32      2.37 o
   6   3  20       19.15       13.92      2.44 o
   7   3  20        6.99        4.85      2.55 o
   8   3  20       24.92       19.97      2.70 o
   9   3  20        0.49        1.99      2.63 o
  10   3  20        0.00        0.01      3.29 o
  11   3  20       11.52       16.93      3.99 o
   0   4  20       39.55       36.06      4.11 o
   1   4  20       15.16       20.63      2.58 o
   2   4  20        7.26        8.61      2.59 o
   3   4  20        4.59        1.98      2.56 o
   4   4  20       31.11       29.72      2.79 o
   5   4  20        0.56        1.25      2.79 o
   6   4  20       14.90       11.02      2.92 o
   7   4  20        5.62        4.07      2.95 o
   8   4  20       38.01       38.15      3.23 o
   9   4  20        0.06       -3.19      3.19 o
  10   4  20        0.92        0.34      3.37 o
   1   5  20       25.63       21.33      2.69 o
   2   5  20       21.27       22.87      2.77 o
   3   5  20       68.14       53.38      3.42 o
   4   5  20       15.29       15.86      2.78 o
   5   5  20       25.59       15.68      2.85 o
   6   5  20       35.87       41.10      3.22 o
   7   5  20        4.44        1.68      3.20 o
   8   5  20       17.31       15.05      3.41 o
   9   5  20        0.21       -2.12      3.56 o
  10   5  20       10.79       14.16      5.26 o
   0   6  20       10.40       15.69      4.14 o
   1   6  20       36.38       33.85      2.97 o
   2   6  20       35.12       29.14      2.90 o
   3   6  20        3.57        6.93      2.80 o
   4   6  20        0.77        0.56      2.95 o
   5   6  20        1.57        5.21      3.05 o
   6   6  20        5.38        4.55      3.30 o
   7   6  20        0.84        0.87      3.33 o
   8   6  20        4.11        2.62      3.45 o
   1   7  20        0.09        0.07      3.00 o
   2   7  20       11.23       15.90      3.12 o
   3   7  20        0.93        3.44      3.05 o
   4   7  20        2.95        2.04      3.09 o
   5   7  20        5.05        2.31      3.15 o
   6   7  20       22.91       32.63      3.41 o
   7   7  20       38.28       42.14      3.78 o
   0   8  20       70.64       77.97      8.78 o
   1   8  20       56.85       87.89      7.60 o
   2   8  20       41.07       38.23      3.56 o
   3   8  20        2.09        1.87      3.44 o
   4   8  20        3.28        5.26      3.24 o
   1   1  21        6.85       10.67      2.66 o
   2   1  21      139.54      161.98      7.64 o
   3   1  21       23.51       15.16      3.06 o
   4   1  21       54.59       48.07      2.50 o
   5   1  21        7.17        3.30      2.52 o
   6   1  21        0.93       -2.50      2.50 o
   7   1  21        9.26        5.03      2.64 o
   8   1  21        6.56        7.76      2.99 o
   9   1  21        1.36       -0.34      3.04 o
  10   1  21       63.17       56.58      3.73 o
  11   1  21        0.03        0.46      3.61 o
   0   2  21       21.16       22.29      3.29 o
   1   2  21       87.13       91.81      4.20 o
   2   2  21        6.18        8.75      2.37 o
   3   2  21       36.42       27.02      2.34 o
   4   2  21       29.22       24.90      2.38 o
   5   2  21       25.69       22.31      2.59 o
   6   2  21       13.51       11.23      2.60 o
   7   2  21        8.48        6.40      2.61 o
   8   2  21        4.26        3.40      2.71 o
   9   2  21        9.91       10.02      3.13 o
  10   2  21       13.63       16.44      3.44 o
   1   3  21        3.94        7.67      2.51 o
   2   3  21       11.50       10.35      2.46 o
   3   3  21        0.29        0.89      2.44 o
   4   3  21       17.33       15.11      2.56 o
   5   3  21        0.33        2.22      2.50 o
   6   3  21       17.91       20.62      3.29 o
   7   3  21        9.25       10.45      2.97 o
   8   3  21        2.67        0.97      2.98 o
   9   3  21       13.85       14.90      3.45 o
  10   3  21        0.37       -0.06      3.88 o
   0   4  21       71.33       61.75      5.84 o
   1   4  21       16.92       16.13      2.68 o
   2   4  21        3.68        3.04      2.63 o
   3   4  21        1.14        1.90      2.64 o
   4   4  21        0.11        1.24      2.69 o
   5   4  21       11.10        9.08      2.79 o
   6   4  21        0.56        0.47      3.01 o
   7   4  21        3.40        0.11      3.25 o
   8   4  21       20.10       14.41      3.69 o
   9   4  21        1.94        4.04      3.72 o
   1   5  21       10.77        8.59      2.73 o
   2   5  21        7.33        5.04      2.78 o
   3   5  21      192.40      212.29      5.18 o
   4   5  21       78.18       79.90      6.58 o
   5   5  21      105.77      111.67      4.84 o
   6   5  21        5.17        2.08      3.26 o
   7   5  21        9.00        4.69      3.38 o
   8   5  21       15.33       18.82      3.85 o
   0   6  21        1.07        1.33      4.19 o
   1   6  21       21.18       18.03      3.37 o
   2   6  21       38.02       41.24      3.12 o
   3   6  21       23.29       31.33      3.25 o
   4   6  21       12.12       10.39      3.16 o
   5   6  21        8.44       17.97      3.26 o
   6   6  21        6.97       10.80      3.27 o
   7   6  21        5.84        8.73      3.55 o
   1   7  21        0.26        3.32      3.08 o
   2   7  21        4.23        8.51      3.17 o
   3   7  21        0.45        0.78      3.15 o
   4   7  21        3.24       -2.06      3.19 o
   5   7  21        7.70        5.62      3.28 o
   0   0  22      144.55      193.02     13.58 o
   1   0  22     2544.50     2891.42     41.59 o
   2   0  22      192.59      222.66     19.88 o
   3   0  22      138.96      155.19     13.88 o
   4   0  22       93.04       96.56      8.10 o
   5   0  22        8.60        5.95      3.37 o
   6   0  22       38.47       29.18      3.65 o
   7   0  22      134.82      148.64      6.51 o
   8   0  22        0.24        0.36      3.56 o
   9   0  22      236.17      284.11     21.91 o
  10   0  22        0.36        2.85      7.68 o
   1   1  22      131.47      171.84      6.21 o
   2   1  22      168.51      205.67      5.81 o
   3   1  22       75.11       60.78      5.37 o
   4   1  22        6.69       -2.72      2.72 o
   5   1  22       10.86        2.08      2.61 o
   6   1  22       20.97       25.11      2.77 o
   7   1  22       27.28       23.63      3.10 o
   8   1  22        0.56       -0.33      3.07 o
   9   1  22        0.78        1.44      3.42 o
  10   1  22        7.77       10.81      6.54 o
   0   2  22       12.79        6.44      3.29 o
   1   2  22        0.26        7.09      2.45 o
   2   2  22       23.41       16.19      2.50 o
   3   2  22       14.76       16.57      2.81 o
   4   2  22       64.62       66.74      5.47 o
   5   2  22        1.76       -0.88      2.75 o
   6   2  22       50.74       48.27      2.89 o
   7   2  22       18.71       12.83      2.77 o
   8   2  22        0.31        3.08      3.09 o
   9   2  22        5.53        6.80      3.47 o
   1   3  22       17.01       13.06      3.08 o
   2   3  22        2.45       -1.10      2.99 o
   3   3  22        0.05       -0.97      3.06 o
   4   3  22        6.47        2.08      3.05 o
   5   3  22        6.75        4.31      3.15 o
   6   3  22        6.07        5.10      3.23 o
   7   3  22        1.66        1.64      3.27 o
   8   3  22       20.47       27.23      3.79 o
   9   3  22       35.99       40.91      4.63 o
   0   4  22        0.42       -1.14      6.26 o
   1   4  22      115.95      124.87      5.52 o
   2   4  22        0.64       -3.12      3.12 o
   3   4  22       70.36       71.51      4.20 o
   4   4  22        2.25        1.04      3.19 o
   5   4  22        4.20        4.72      3.22 o
   6   4  22       20.45       20.72      3.68 o
   7   4  22        1.65        1.58      3.58 o
   8   4  22       23.78       26.62      3.86 o
   1   5  22       20.35       19.23      2.93 o
   2   5  22        0.54        7.11      2.92 o
   3   5  22       15.85       19.37      3.02 o
   4   5  22        7.01        1.64      3.29 o
   5   5  22       10.19       11.18      3.39 o
   6   5  22       10.31       12.30      3.50 o
   7   5  22       11.94       14.32      3.86 o
   0   6  22        0.32        4.13      4.36 o
   1   6  22       17.86       22.06      3.52 o
   2   6  22        6.15       17.69      3.20 o
   3   6  22       12.28       11.12      3.25 o
   4   6  22        4.19        1.08      3.23 o
   5   6  22        1.00        6.82      3.30 o
   1   7  22        8.15       15.98      3.29 o
   1   1  23       79.30      113.05      4.70 o
   2   1  23       17.31       25.24      2.72 o
   3   1  23       46.97       42.95      3.11 o
   4   1  23        0.03       -1.54      2.84 o
   5   1  23        5.12        3.30      2.90 o
   6   1  23        0.86        0.20      2.98 o
   7   1  23       58.36       57.04      3.42 o
   8   1  23       14.92       14.79      3.29 o
   0   2  23        0.79        6.03      3.76 o
   1   2  23       22.37       23.36      2.61 o
   2   2  23       21.38       17.86      2.88 o
   3   2  23       12.47        9.73      2.86 o
   4   2  23       46.51       42.20      3.07 o
   5   2  23        6.07        5.60      2.90 o
   6   2  23        8.01        8.07      3.31 o
   7   2  23        9.57       12.98      3.39 o
   8   2  23       32.11       31.31      3.89 o
   1   3  23        1.65        4.92      3.15 o
   2   3  23        0.92        2.12      3.15 o
   3   3  23        2.10        4.71      3.22 o
   4   3  23        0.01       -2.55      3.19 o
   5   3  23       13.89       12.23      3.38 o
   6   3  23       13.12        9.72      3.41 o
   7   3  23        1.88       -2.22      3.62 o
   0   4  23       43.76       40.39      5.33 o
   1   4  23        0.54        4.72      3.25 o
   2   4  23       35.53       27.38      3.45 o
   3   4  23        0.03        4.20      3.31 o
   4   4  23        0.51        3.04      3.39 o
   5   4  23        0.04       -2.75      3.59 o
   6   4  23        4.15        1.90      3.65 o
   1   5  23        7.94        6.43      3.59 o
   2   5  23       24.67       28.37      3.80 o
   3   5  23       73.72       65.28      7.10 o
   4   5  23       45.39       46.89      4.04 o
   5   5  23       11.43        6.23      5.31 o
   0   6  23       36.47       45.41      5.62 o
   1   6  23        0.08       -1.44      3.62 o
   0   0  24       23.27       17.07      7.68 o
   1   0  24        2.26       14.20      5.22 o
   2   0  24        8.30       19.47      5.33 o
   3   0  24       39.00       51.21      5.73 o
   4   0  24       20.25       27.55      5.51 o
   5   0  24        2.93        4.76      5.22 o
   6   0  24        0.04        3.15      5.33 o
   7   0  24        0.01       -3.41      8.82 o
   1   1  24        8.38       23.01      3.26 o
   2   1  24       64.83       82.33      7.93 o
   3   1  24        5.86        3.52      2.94 o
   4   1  24       10.04        8.64      3.33 o
   5   1  24       18.35       14.01      3.44 o
   6   1  24        0.29       -0.08      4.09 o
   0   2  24       69.43      118.61      9.05 o
   1   2  24       24.67       29.67      3.46 o
   2   2  24        1.17        1.79      2.96 o
   3   2  24       22.28       24.03      3.05 o
   4   2  24        0.87       -1.71      2.94 o
   5   2  24       41.22       45.10      3.66 o
   6   2  24        1.21        1.54      3.42 o
   1   3  24        0.02        4.09      3.32 o
   2   3  24       44.43       46.49      3.62 o
   3   3  24        0.36        1.19      3.33 o
   4   3  24        0.14        0.45      3.33 o
   5   3  24        0.46       -0.28      3.61 o
   0   4  24        1.48        3.84      5.03 o
   1   4  24        8.74        8.71      3.70 o
   2   4  24       23.71       25.65      3.52 o
   3   4  24        3.01        5.38      3.69 o
   4   4  24        6.79       -0.57      5.22 o
   1   1  25        6.81       13.96      3.80 o
   2   1  25        4.96       12.05      3.75 o
   3   1  25       14.72       18.91      4.65 o
   4   1  25        8.55        9.70      4.54 o
   0   2  25      199.99      253.26     10.46 o
   1   2  25      127.73      147.36      6.85 o
   2   2  25        2.00        6.11      4.35 o
   3   2  25       12.00       18.86      4.46 o
   1   3  25        0.19        5.40      3.94 o
 
